# Supplementary material for: Cortical circuits modulate mouse social vocalizations
Source: Sci Adv. 2023 Sep 29;9(39):eade6992. doi: 10.1126/sciadv.ade6992 (PMC10541007; doi:10.1126/sciadv.ade6992)
Supplement: Supplementary file 2 — Movies S1 to S8 [file sciadv.ade6992_movies_s1_to_s8.zip]

Archive with 8 entries (8 files):
- ade6992_movie_S1.mp4
- ade6992_movie_S2.mp4
- ade6992_movie_S3.mp4
- ade6992_movie_S4.mp4
- ade6992_movie_S5.mp4
- ade6992_movie_S6.mp4
- ade6992_movie_S7.mp4
- ade6992_movie_S8.mp4
