# Supplementary material for: Cortical circuits modulate mouse social vocalizations
Source: Sci Adv. 2023 Sep 29;9(39):eade6992. doi: 10.1126/sciadv.ade6992 (PMC10541007; doi:10.1126/sciadv.ade6992)
Supplement: Supplementary file 3 — Data S1 [file sciadv.ade6992_data_s1.zip]

Archive with 1 entries (1 files):
- ade6992_data_S1.xlsx
