# Supplementary material for: Cortical circuits modulate mouse social vocalizations
Source: Sci Adv. 2023 Sep 29;9(39):eade6992. doi: 10.1126/sciadv.ade6992 (PMC10541007; doi:10.1126/sciadv.ade6992)
Supplement: Supplementary file 3 — Data S1 [file sciadv.ade6992_data_s1.zip › ade6992_data_S1.xlsx]

## Sheet: Figure 1
Panel D
Evoked USV Latency
Bin Edges	# Syllables
0.6	2
0.82	1
1.04	0
1.26	2
1.48	1
1.7	6
1.92	8
2.14	5
2.36	1
2.58	3

## Sheet: Figure 2 
Panel D			Panel D										Panel E									Panel F
Left - Vocal latency histogram			Right - Vocal post-stimuli syllable rate										Evoked syllables across animals									Comparison of vocal properties between Light or Female Evoked syllables
Bin Edges	# Vocal Initiations			Mouse 1		Mouse 2		Mouse 3		Mouse 4			Condition	# Evoked Syllables per mouse								Duration			Mean Frequency			Bandwidth
0	1		X-axis (time)	Mean	STD	Mean	STD	Mean	STD	Mean	STD		Camk_M_Bilateral	363	525	286	16					Light	Female		Light	Female		Light	Female
1.1	7		0	0	0	0	0	0.0285714	0.00692959	0	0		Camk_M_Left	14	8	1	5					0.047616	0.006656		9438.2	89606.7		9438.2	0
2.2	16		1	0	0	0.2	0.0218351	0.2	0.0417217	0	0		Camk_M_Right	0	1	0	0					0.03072	0.119296		25955.1	82528.1		25955.1	28314.6
3.3	13		2	0.142857	0.0249489	1.34286	0.0656295	0.314286	0.0390463	0.0571429	0.0139414		Camk_F_Left	93	1	0						0.005632	0.059392		0	70730.3		0	10618
4.4	9		3	0.0571429	0.0142857	1.62857	0.0781792	1	0.0724714	0.0571429	0.0139414		Camk_F_Right	8	0	0						0.01792	0.116736		11797.8	83707.9		11797.8	28314.6
5.5	4		4	0.285714	0.0465109	1.88571	0.0948711	0.8	0.0613963	0.171429	0.0197162		Camk_F_Bilateral	0	0	0						0.014848	0.116224		14157.3	77809		14157.3	22415.7
6.6	0		5	0.285714	0.0402374	1.31429	0.0734077	0.885714	0.0910457	0.0571429	0.0139414		Rbp4-Chr2_L	0	1	25	0	6				0.005632	0.080896		8258.43	78988.8		8258.43	38932.6
7.7	1		6	0.571429	0.0755929	0.657143	0.0517837	0.971429	0.0699854	0.114286	0.0152721		Rbp4-Chr2_R	1	14	1	0	0				0.018432	0.027648		5898.88	75449.4		5898.88	10618
8.8	0		7	0.457143	0.0580874	0.657143	0.0558669	0.771429	0.0769699	0	0		Rbp4-Chr2_Bilat	1	0	11	1	0				0.014848	0.132096		7078.65	84887.6		7078.65	30674.2
9.9	0		8	0.342857	0.039727	0.342857	0.0310298	0.457143	0.0618347	0	0		GFP/tdTomato_L	0	0	0						0.008192	0.118784		8258.43	81348.3		8258.43	33033.7
11	2		9	0.171429	0.0252875	0.142857	0.0224651	0.714286	0.0554367	0	0		GtaCr2_Left	0	0	0	0	0				0.020992	0.009728		5898.88	78988.8		5898.88	7078.65
12.1	0		10	0.485714	0.0603561	0.114286	0.0130299	0.314286	0.0439633	0	0		Thy1_Left	0	0	0	0	3	0	0		0.035328	0.04096		12977.5	76629.2		12977.5	22415.7
13.2	0		11	0.485714	0.0575876	0.0857143	0.00915018	0.0571429	0.00948873	0	0		Rbp4_Ai32_Left	0	0	0	0					0.008192	0.08704		7078.65	84887.6		7078.65	40112.4
14.3	1		12	0.685714	0.0684125	0.0857143	0.0164957	0.171429	0.024622	0	0		Rbp4_Ai32_Right	0	0	0	0					0.005632	0.031744		9438.2	75449.4		9438.2	10618
15.4	0		13	0.685714	0.0752321	0.0285714	0.00549857	0.428571	0.0483212	0	0		PV_Left	0	13	0						0.03072	0.021504		27134.8	100225		27134.8	0
16.5	1		14	0.657143	0.0683877	0.0571429	0.00762515	0.171429	0.0415775	0	0											0.03072	0.07936		17696.6	74269.7		17696.6	37752.8
17.6	0		15	0.6	0.0649175	0.257143	0.0494872	0.142857	0.0281481	0	0											0.07424	0.121344		23595.5	83707.9		23595.5	46011.2
18.7	2		16	0.6	0.0623519	0	0	0.0285714	0.00692959	0	0											0.00512	0.096256		5898.88	73089.9		5898.88	37752.8
19.8	2		17	0.6	0.0764653	0.114286	0.0219943	0.0857143	0.0151027	0	0											0.035328	0.0896		20056.2	83707.9		20056.2	35393.3
20.9	1		18	0.857143	0.0853165	0.0285714	0.00549857	0.142857	0.0195998	0	0											0.033792	0.020992		36573	82528.1		36573	10618
22	0		19	0.714286	0.0675872	0.0571429	0.00762515	0.2	0.0350784	0	0											0.025088	0.041984		7078.65	83707.9		7078.65	17696.6
23.1	2		20	0.6	0.0559093	0.171429	0.0329914	0.0285714	0.00692959	0	0											0.088576	0.078336		34213.5	81348.3		34213.5	27134.8
24.2	0		21	0.857143	0.0729365	0.0857143	0.0164957	0	0	0	0											0.022016	0.052224		14157.3	69550.6		14157.3	14157.3
25.3	0		22	0.685714	0.0676123	0	0	0	0	0	0											0.053248	0.142336		27134.8	81348.3		27134.8	44831.5
26.4	1		23	0.457143	0.0552052	0.0285714	0.00549857	0.114286	0.0277184	0	0											0.067584	0.018944		23595.5	64831.5		23595.5	7078.65
27.5	0		24	0.514286	0.0560612	0	0	0	0	0	0											0.024576	0.025088		17696.6	68370.8		17696.6	23595.5
28.6	0		25	0.457143	0.0521641	0.0571429	0.0109971	0	0	0	0											0.038912	0.047616		23595.5	80168.5		23595.5	41292.1
29.7	1		26	0.342857	0.0472366	0.314286	0.0604843	0.0285714	0.00692959	0	0											0.008192	0.084992		7078.65	86067.4		7078.65	35393.3
30.8	1		27	0.314286	0.0386419	0.257143	0.0494872	0	0	0	0											0.090624	0.0768		24775.3	81348.3		24775.3	24775.3
31.9	2		28	0.514286	0.0598183	0.257143	0.0494872	0	0	0	0											0.02816	0.034816		20056.2	71910.1		20056.2	24775.3
			29	0.571429	0.0655692	0.0571429	0.0109971	0	0	0	0											0.115712	0.099328		24775.3	84887.6		24775.3	30674.2
			30	0.457143	0.0489342	0	0	0	0	0	0											0.092672	0.037888		25955.1	80168.5		25955.1	22415.7
			31	0.285714	0.0388613	0.114286	0.0171862	0.0571429	0.0138592	0	0											0.027648	0.091136		18876.4	86067.4		18876.4	27134.8
			32	0.228571	0.0346017	0.0285714	0.00549857	0	0	0	0											0.02816	0.099328		25955.1	87247.2		25955.1	34213.5
			33	0.0285714	0.00714286	0	0	0.0571429	0.0138592	0	0											0.036864	0.102912		25955.1	84887.6		25955.1	36573
			34	0	0	0	0	0	0	0	0											0.088576	0.057856		21236	77809		21236	15337.1
			35	0	0	0	0	0	0	0	0											0.03072	0.093184		18876.4	76629.2		18876.4	33033.7
																						0.027648	0.02816		10618	82528.1		10618	12977.5
																						0.046592	0.005632		10618	80168.5		10618	8258.43
																						0.054272	0.039936		22415.7	74269.7		22415.7	28314.6
																						0.060928	0.06912		24775.3	76629.2		24775.3	25955.1
																						0.078848	0.020992		22415.7	81348.3		22415.7	2359.55
																						0.018944	0.118272		8258.43	81348.3		8258.43	40112.4
																						0.047616	0.033792		22415.7	76629.2		22415.7	17696.6
																						0.014848	0.106496		24775.3	82528.1		24775.3	31853.9
																						0.01792	0.034304		12977.5	81348.3		12977.5	21236
																						0.011264	0.098304		8258.43	90786.5		8258.43	31853.9
																						0.0128	0.060928		1179.78	78988.8		1179.78	27134.8
																						0.033792	0.061952		10618	81348.3		10618	31853.9
																						0.072704	0.031744		33033.7	69550.6		33033.7	27134.8
																						0.005632	0.031232		2359.55	81348.3		2359.55	25955.1
																						0.098304	0.078336		27134.8	82528.1		27134.8	27134.8
																						0.0384	0.031744		35393.3	75449.4		35393.3	16516.9
																						0.005632	0.006656		9438.2	80168.5		9438.2	1179.78
																						0.024576	0.031744		22415.7	80168.5		22415.7	18876.4
																						0.0128	0.008192		16516.9	77809		16516.9	1179.78
																						0.0128	0.011264		10618	80168.5		10618	2359.55
																						0.011264	0.067584		7078.65	78988.8		7078.65	24775.3
																						0.021504	0.031744		22415.7	76629.2		22415.7	18876.4
																						0.008192	0.049664		3539.33	88427		3539.33	20056.2
																						0.047616	0.011264		17696.6	74269.7		17696.6	2359.55
																						0.078848	0.018944		30674.2	73089.9		30674.2	15337.1
																						0.018432	0.020992		8258.43	75449.4		8258.43	30674.2
																						0.018432	0.040448		5898.88	77809		5898.88	23595.5
																						0.024064	0.031232		30674.2	71910.1		30674.2	8258.43
																						0.049664	0.01792		22415.7	75449.4		22415.7	10618
																						0.090112	0.014848		24775.3	76629.2		24775.3	14157.3
																						0.008192	0.015872		11797.8	82528.1		11797.8	4719.1
																						0.071168	0.059904		24775.3	94325.8		24775.3	11797.8
																						0.071168	0.008192		25955.1	71910.1		25955.1	0
																						0.036864	0.005632		9438.2	88427		9438.2	2359.55
																						0.009728	0.098816		1179.78	82528.1		1179.78	31853.9
																						0.050688	0.02816		15337.1	82528.1		15337.1	8258.43
																						0.04096	0.048128		34213.5	69550.6		34213.5	30674.2
																						0.021504	0.027648		17696.6	78988.8		17696.6	22415.7
																						0.042496	0.0384		17696.6	82528.1		17696.6	15337.1
																						0.009728	0.0768		3539.33	78988.8		3539.33	42471.9
																						0.014848	0.034304		15337.1	64831.5		15337.1	37752.8
																						0.034816	0.037376		38932.6	78988.8		38932.6	16516.9
																						0.037376	0.027648		18876.4	73089.9		18876.4	29494.4
																						0.008192	0.086528		11797.8	71910.1		11797.8	27134.8
																						0.071168	0.093184		23595.5	84887.6		23595.5	56629.2
																						0.009728	0.121344		18876.4	77809		18876.4	31853.9
																						0.027136	0.068608		20056.2	83707.9		20056.2	23595.5
																						0.068096	0.014848		14157.3	67191		14157.3	8258.43
																						0.022016	0.03072		14157.3	69550.6		14157.3	21236
																						0.008192	0.021504		3539.33	68370.8		3539.33	18876.4
																						0.005632	0.021504		35393.3	70730.3		35393.3	22415.7
																						0.047104	0.035328		31853.9	69550.6		31853.9	27134.8
																						0.063488	0.041472		4719.1	77809		4719.1	23595.5
																						0.005632	0.034304		7078.65	75449.4		7078.65	16516.9
																						0.02304	0.008192		7078.65	58932.6		7078.65	2359.55
																						0.031232	0.018432		30674.2	83707.9		30674.2	4719.1
																						0.014848	0.0128		22415.7	74269.7		22415.7	10618
																						0.04096	0.01792		18876.4	73089.9		18876.4	20056.2
																						0.027648	0.021504		7078.65	78988.8		7078.65	3539.33
																						0.014848	0.060928		11797.8	84887.6		11797.8	8258.43
																						0.0128	0.080896		30674.2	86067.4		30674.2	27134.8
																						0.036864	0.040448		16516.9	76629.2		16516.9	25955.1
																						0.024576	0.024064		20056.2	74269.7		20056.2	24775.3
																						0.018432	0.057856		14157.3	77809		14157.3	38932.6
																						0.031232	0.024576		10618	83707.9		10618	9438.2
																						0.059904	0.03072		2359.55	78988.8		2359.55	27134.8
																						0.008192	0.015872		9438.2	77809		9438.2	8258.43
																						0.024064	0.022016		7078.65	80168.5		7078.65	8258.43
																						0.016384	0.021504		7078.65	73089.9		7078.65	10618
																						0.015872	0.024064		1179.78	77809		1179.78	12977.5
																						0.006656	0.036864		4719.1	76629.2		4719.1	21236
																						0.00768	0.054272		11797.8	81348.3		11797.8	8258.43
																						0.07168	0.041472		4719.1	76629.2		4719.1	15337.1
																						0.005632	0.0128		21236	69550.6		21236	2359.55
																						0.018944	0.024064		21236	68370.8		21236	15337.1
																						0.027648	0.011264		29494.4	73089.9		29494.4	9438.2
																						0.075776	0.034304		3539.33	74269.7		3539.33	12977.5
																						0.008192	0.01792		36573	68370.8		36573	18876.4
																						0.114176	0.014848		33033.7	76629.2		33033.7	12977.5
																						0.07936	0.036864		22415.7	76629.2		22415.7	24775.3
																						0.057344	0.005632		25955.1	81348.3		25955.1	1179.78
																						0.092672	0.02816		14157.3	70730.3		14157.3	18876.4
																						0.105472	0.021504		5898.88	78988.8		5898.88	18876.4
																						0.006656	0.027136		31853.9	76629.2		31853.9	18876.4
																						0.098304	0.005632		25955.1	70730.3		25955.1	1179.78
																						0.134144	0.024576		36573	68370.8		36573	7078.65
																						0.11776	0.018432		30674.2	70730.3		30674.2	9438.2
																						0.053248	0.009728		34213.5	71910.1		34213.5	3539.33
																						0.046592	0.083968		7078.65	90786.5		7078.65	29494.4
																						0.009728	0.037376		29494.4	77809		29494.4	17696.6
																						0.080384	0.0128		0	68370.8		0	4719.1
																						0.006656	0.008192		29494.4	78988.8		29494.4	3539.33
																						0.099328	0.005632		31853.9	66011.2		31853.9	5898.88
																						0.10496	0.02816		24775.3	71910.1		24775.3	10618
																						0.095744	0.021504		30674.2	78988.8		30674.2	21236
																						0.120832	0.037888		36573	78988.8		36573	30674.2
																						0.041472	0.034304		20056.2	86067.4		20056.2	10618
																						0.031744	0.050176		25955.1	83707.9		25955.1	27134.8
																						0.134144	0.024064		7078.65	84887.6		7078.65	5898.88
																						0.018944	0.0128		33033.7	76629.2		33033.7	2359.55
																						0.04608	0.027648		21236	71910.1		21236	21236
																						0.036864	0.015872		37752.8	66011.2		37752.8	20056.2
																						0.067584	0.075264		28314.6	75449.4		28314.6	33033.7
																						0.083968	0.106496		27134.8	80168.5		27134.8	33033.7
																						0.04608	0.033792		15337.1	78988.8		15337.1	15337.1
																						0.011264	0.077824		33033.7	81348.3		33033.7	31853.9
																						0.009728	0.051712		17696.6	75449.4		17696.6	25955.1
																						0.13312	0.03072		30674.2	68370.8		30674.2	23595.5
																						0.041472	0.035328		25955.1	76629.2		25955.1	10618
																						0.102912	0.021504		41292.1	58932.6		41292.1	8258.43
																						0.103936	0.027648		17696.6	73089.9		17696.6	14157.3
																						0.11008	0.033792		18876.4	81348.3		18876.4	7078.65
																						0.05376	0.034816		17696.6	75449.4		17696.6	17696.6
																						0.02816	0.024576		12977.5	64831.5		12977.5	28314.6
																						0.031232	0.024576		22415.7	75449.4		22415.7	12977.5
																						0.03072	0.015872		4719.1	68370.8		4719.1	28314.6
																						0.01792	0.0128		21236	83707.9		21236	3539.33
																						0.008192	0.018432		1179.78	84887.6		1179.78	4719.1
																						0.059392	0.041472		11797.8	84887.6		11797.8	1179.78
																						0.005632	0.035328		11797.8	86067.4		11797.8	9438.2
																						0.0128	0.034304		25955.1	83707.9		25955.1	18876.4
																						0.009728	0.031232		21236	75449.4		21236	24775.3
																						0.11008	0.033792		9438.2	70730.3		9438.2	37752.8
																						0.067584	0.020992		28314.6	71910.1		28314.6	30674.2
																						0.014848	0.064512		29494.4	78988.8		29494.4	27134.8
																						0.038912	0.018432		23595.5	71910.1		23595.5	28314.6
																						0.041472	0.020992		30674.2	80168.5		30674.2	17696.6
																						0.116224	0.024064		40112.4	81348.3		40112.4	17696.6
																						0.083456	0.008192		7078.65	70730.3		7078.65	3539.33
																						0.124928	0.020992		25955.1	76629.2		25955.1	24775.3
																						0.020992	0.005632		25955.1	76629.2		25955.1	10618
																						0.064	0.077312		22415.7	84887.6		22415.7	27134.8
																						0.108544	0.020992		28314.6	75449.4		28314.6	24775.3
																						0.093184	0.024576		24775.3	80168.5		24775.3	17696.6
																						0.036864	0.034304		10618	82528.1		10618	11797.8
																						0.04096	0.018432		2359.55	71910.1		2359.55	16516.9
																						0.011264	0.022016		22415.7	77809		22415.7	23595.5
																						0.008192	0.031232		9438.2	82528.1		9438.2	15337.1
																						0.034304	0.005632		17696.6	83707.9		17696.6	0
																						0.005632	0.037376		7078.65	86067.4		7078.65	16516.9
																						0.05376	0.0128		11797.8	82528.1		11797.8	1179.78
																						0.036864	0.011264		24775.3	71910.1		24775.3	17696.6
																						0.01792	0.006656		5898.88	68370.8		5898.88	5898.88
																						0.033792	0.033792		0	71910.1		0	23595.5
																						0.027648	0.009728		8258.43	76629.2		8258.43	14157.3
																						0.011264	0.011264		18876.4	61292.1		18876.4	5898.88
																						0.045568	0.027648		7078.65	81348.3		7078.65	17696.6
																						0.080896	0.024576		9438.2	78988.8		9438.2	18876.4
																						0.025088	0.051712		25955.1	76629.2		25955.1	20056.2
																						0.055808	0.0128		15337.1	74269.7		15337.1	15337.1
																						0.020992	0.021504		5898.88	70730.3		5898.88	9438.2
																						0.022016	0.02816		12977.5	70730.3		12977.5	42471.9
																						0.04864	0.019456		10618	75449.4		10618	18876.4
																						0.047616	0.008704		10618	82528.1		10618	27134.8
																						0.018432	0.076288		1179.78	76629.2		1179.78	41292.1
																						0.021504	0.089088		22415.7	74269.7		22415.7	41292.1
																						0.006656	0.014848		9438.2	69550.6		9438.2	28314.6
																						0.04096	0.024576		23595.5	74269.7		23595.5	35393.3
																						0.011264	0.090624		3539.33	78988.8		3539.33	34213.5
																						0.034304	0.043008		18876.4	84887.6		18876.4	9438.2
																						0.008192	0.047616		11797.8	75449.4		11797.8	42471.9
																						0.059392	0.112128		11797.8	80168.5		11797.8	38932.6
																						0.080384	0.047104		0	75449.4		0	35393.3
																						0.005632	0.027648		11797.8	82528.1		11797.8	27134.8
																						0.024576	0.06656		23595.5	81348.3		23595.5	28314.6
																						0.005632	0.15104		10618	83707.9		10618	36573
																						0.020992	0.020992		16516.9	77809		16516.9	25955.1
																						0.108544	0.086528		12977.5	89606.7		12977.5	17696.6
																						0.031744	0.061952		3539.33	78988.8		3539.33	25955.1
																						0.044032	0.03072		1179.78	82528.1		1179.78	47191
																						0.049664	0.018432		3539.33	77809		3539.33	14157.3
																						0.006656	0.039936		14157.3	77809		14157.3	36573
																						0.00768	0.075264		0	77809		0	41292.1
																						0.005632	0.099328		15337.1	78988.8		15337.1	25955.1
																						0.005632	0.033792		10618	78988.8		10618	22415.7
																						0.01792	0.090624		27134.8	82528.1		27134.8	31853.9
																						0.008192	0.045056		4719.1	94325.8		4719.1	8258.43
																						0.009728	0.071168		28314.6	81348.3		28314.6	42471.9
																						0.01792	0.036864		0	83707.9		0	31853.9
																						0.037376	0.057856		10618	81348.3		10618	35393.3
																						0.006656	0.047616		24775.3	82528.1		24775.3	17696.6
																						0.096768	0.034816		30674.2	78988.8		30674.2	25955.1
																						0.005632	0.027648		27134.8	80168.5		27134.8	25955.1
																						0.031232	0.015872		7078.65	78988.8		7078.65	14157.3
																						0.011264	0.014848		34213.5	74269.7		34213.5	28314.6
																						0.056832	0.0128		27134.8	80168.5		27134.8	15337.1
																						0.052224	0.050176		29494.4	77809		29494.4	20056.2
																						0.015872	0.021504		30674.2	80168.5		30674.2	23595.5
																						0.01792	0.063488		22415.7	86067.4		22415.7	35393.3
																						0.02816	0.021504		34213.5	87247.2		34213.5	2359.55
																						0.086016	0.018432		0	80168.5		0	21236
																						0.024064	0.015872		23595.5	76629.2		23595.5	16516.9
																						0.018432	0.0384		34213.5	82528.1		34213.5	4719.1
																						0.071168	0.073216		29494.4	89606.7		29494.4	14157.3
																						0.040448	0.065536		47191	82528.1		47191	20056.2
																						0.055296	0.006656		5898.88	83707.9		5898.88	11797.8
																						0.086016	0.02816		1179.78	90786.5		1179.78	0
																						0.108032	0.005632		2359.55	86067.4		2359.55	12977.5
																						0.116224	0.011264		18876.4	83707.9		18876.4	10618
																						0.060928	0.011264		5898.88	88427		5898.88	27134.8
																						0.011264	0.075264		0	80168.5		0	11797.8
																						0.005632	0.020992		17696.6	88427		17696.6	4719.1
																						0.05376	0.01792		23595.5	80168.5		23595.5	18876.4
																						0.05888	0.018944		24775.3	81348.3		24775.3	20056.2
																						0.008192	0.05376		17696.6	84887.6		17696.6	25955.1
																						0.020992	0.061952		29494.4	83707.9		29494.4	9438.2
																						0.049152	0.038912		28314.6	82528.1		28314.6	20056.2
																						0.10496	0.075264		10618	81348.3		10618	21236
																						0.072704	0.031232		8258.43	81348.3		8258.43	21236
																						0.092672	0.027136		4719.1	83707.9		4719.1	21236
																						0.064	0.027648		0	81348.3		0	10618
																						0.096768	0.014848		17696.6	76629.2		17696.6	37752.8
																						0.014848	0.041984		12977.5	78988.8		12977.5	22415.7
																						0.024576	0.0384		18876.4	75449.4		18876.4	14157.3
																						0.005632	0.024064		0	88427		0	3539.33
																						0.018432	0.034304		22415.7	80168.5		22415.7	38932.6
																						0.054272	0.03072		23595.5	83707.9		23595.5	23595.5
																						0.043008	0.033792		21236	87247.2		21236	9438.2
																						0.015872	0.037376		21236	71910.1		21236	8258.43
																						0.049152	0.014848		18876.4	83707.9		18876.4	9438.2
																						0.110592	0.035328		24775.3	70730.3		24775.3	16516.9
																						0.058368	0.011264		25955.1	76629.2		25955.1	16516.9
																						0.049664	0.008192		22415.7	87247.2		22415.7	34213.5
																						0.073216	0.081408		23595.5	82528.1		23595.5	12977.5
																						0.14336	0.021504		30674.2	73089.9		30674.2	30674.2
																						0.129024	0.037376		25955.1	78988.8		25955.1	24775.3
																						0.115712	0.033792		33033.7	89606.7		33033.7	8258.43
																						0.06144	0.02816		31853.9	75449.4		31853.9	16516.9
																						0.132096	0.008704		30674.2	80168.5		30674.2	25955.1
																						0.133632	0.01792		27134.8	74269.7		27134.8	31853.9
																						0.052736	0.024064		31853.9	94325.8		31853.9	0
																						0.136704	0.011264		24775.3	84887.6		24775.3	43651.7
																						0.133632	0.054272		30674.2	81348.3		30674.2	24775.3
																						0.109568	0.022016		21236	86067.4		21236	5898.88
																						0.16128	0.033792		28314.6	90786.5		28314.6	5898.88
																						0.1536	0.029184		4719.1	84887.6		4719.1	9438.2
																						0.121344	0.018944		8258.43	74269.7		8258.43	29494.4
																						0.043008	0.024064		18876.4	77809		18876.4	43651.7
																						0.045056	0.02816		24775.3	80168.5		24775.3	22415.7
																						0.03072	0.03072		23595.5	83707.9		23595.5	28314.6
																						0.03072	0.044032		20056.2	80168.5		20056.2	2359.55
																						0.036864	0.006656		1179.78	94325.8		1179.78	0
																						0.095232	0.005632		11797.8	89606.7		11797.8	4719.1
																						0.090624	0.034304		16516.9	76629.2		16516.9	22415.7
																						0.062464	0.052736		2359.55	76629.2		2359.55	25955.1
																						0.027648	0.110592		11797.8	91966.3		11797.8	4719.1
																						0.058368	0.024576		15337.1	89606.7		15337.1	1179.78
																						0.03072	0.011264		12977.5	81348.3		12977.5	22415.7
																						0.008192	0.064		2359.55	82528.1		2359.55	5898.88
																						0.018944	0.018432		18876.4	87247.2		18876.4	1179.78
																						0.120832	0.019968		11797.8	78988.8		11797.8	10618
																						0.122368	0.0384		12977.5	77809		12977.5	3539.33
																						0.0128	0.014848		15337.1	93146.1		15337.1	0
																						0.033792	0.014848		12977.5	81348.3		12977.5	4719.1
																						0.055808	0.018432		21236	78988.8		21236	8258.43
																						0.053248	0.020992		7078.65	81348.3		7078.65	2359.55
																						0.078336	0.009728		9438.2	93146.1		9438.2	17696.6
																						0.01792	0.06144		7078.65	83707.9		7078.65	55449.4
																						0.035328	0.155136		17696.6	81348.3		17696.6	37752.8
																						0.0128	0.09728		7078.65	74269.7		7078.65	23595.5
																						0.041472	0.03072		23595.5	88427		23595.5	10618
																						0.021504	0.034304		21236	76629.2		21236	25955.1
																						0.04352	0.047104		9438.2	78988.8		9438.2	11797.8
																						0.033792	0.034304		15337.1	82528.1		15337.1	29494.4
																						0.070656	0.113664		3539.33	81348.3		3539.33	35393.3
																						0.052224	0.050176		7078.65	78988.8		7078.65	18876.4
																						0.014848	0.040448		7078.65	87247.2		7078.65	36573
																						0.065024	0.112128		14157.3	81348.3		14157.3	27134.8
																						0.027648	0.055808		22415.7	86067.4		22415.7	37752.8
																						0.052224	0.103424		28314.6	86067.4		28314.6	21236
																						0.008192	0.105472		23595.5	87247.2		23595.5	27134.8
																						0.024576	0.108032		27134.8	76629.2		27134.8	27134.8
																						0.072704	0.034816		36573	75449.4		36573	18876.4
																						0.04608	0.011264		18876.4	100225		18876.4	0
																						0.041984	0.037376		20056.2	75449.4		20056.2	37752.8
																						0.060416	0.044544		5898.88	77809		5898.88	21236
																						0.057856	0.053248		14157.3	75449.4		14157.3	24775.3
																						0.038912	0.03072		7078.65	84887.6		7078.65	38932.6
																						0.047104	0.02816		15337.1	83707.9		15337.1	46011.2
																						0.014848	0.110592		14157.3	80168.5		14157.3	44831.5
																						0.025088	0.112128		7078.65	82528.1		7078.65	44831.5
																						0.059904	0.1408		3539.33	86067.4		3539.33	35393.3
																						0.096256	0.103936		8258.43	80168.5		8258.43	46011.2
																						0.046592	0.09984		5898.88	77809		5898.88	1179.78
																						0.027136	0.06656		9438.2	87247.2		9438.2	17696.6
																						0.014848	0.005632		4719.1	80168.5		4719.1	17696.6
																						0.018944	0.049664		3539.33	77809		3539.33	10618
																						0.008192	0.08192		21236	81348.3		21236	7078.65
																						0.03072	0.014848		22415.7	82528.1		22415.7	8258.43
																						0.008192	0.014848		21236	75449.4		21236	30674.2
																						0.014848	0.027648		23595.5	77809		23595.5	38932.6
																						0.031232	0.005632		28314.6	74269.7		28314.6	16516.9
																						0.045568	0.09472		21236	78988.8		21236	16516.9
																						0.090112	0.070656		25955.1	77809		25955.1	46011.2
																						0.096768	0.014848		17696.6	73089.9		17696.6	30674.2
																						0.155136	0.0512		21236	86067.4		21236	34213.5
																						0.083456	0.119296		30674.2	82528.1		30674.2	35393.3
																						0.041472	0.027648		42471.9	86067.4		42471.9	29494.4
																						0.129536	0.088576		16516.9	86067.4		16516.9	29494.4
																						0.064	0.109056		20056.2	81348.3		20056.2	17696.6
																						0.065536	0.098304		41292.1	81348.3		41292.1	14157.3
																						0.073728	0.106496		4719.1	90786.5		4719.1	0
																						0.043008	0.037376		15337.1	84887.6		15337.1	36573
																						0.034304	0.024576		10618	81348.3		10618	27134.8
																						0.086016	0.006656		7078.65	73089.9		7078.65	14157.3
																						0.008192	0.111616		30674.2	82528.1		30674.2	27134.8
																						0.1024	0.103936		17696.6	78988.8		17696.6	17696.6
																						0.018432	0.031744		22415.7	76629.2		22415.7	14157.3
																						0.005632	0.100352		18876.4	74269.7		18876.4	12977.5
																						0.079872	0.027648		2359.55	67191		2359.55	16516.9
																						0.034304	0.021504		11797.8	76629.2		11797.8	12977.5
																						0.027648	0.095232		25955.1	75449.4		25955.1	35393.3
																						0.050176	0.049664		17696.6	82528.1		17696.6	44831.5
																						0.009728	0.037888		16516.9	68370.8		16516.9	18876.4
																						0.027136	0.024576		21236	67191		21236	29494.4
																						0.054784	0.044032		2359.55	76629.2		2359.55	1179.78
																						0.02816	0.011264		2359.55	80168.5		2359.55	21236
																						0.011264	0.095744		8258.43	74269.7		8258.43	24775.3
																						0.040448	0.031744		1179.78	84887.6		1179.78	36573
																						0.008192	0.027136		4719.1	84887.6		4719.1	24775.3
																						0.005632	0.008192		3539.33	90786.5		3539.33	35393.3
																						0.039936	0.037888		2359.55	87247.2		2359.55	42471.9
																						0.009728	0.089088		1179.78	73089.9		1179.78	15337.1
																						0.018944	0.098816		4719.1	95505.6		4719.1	7078.65
																						0.014848	0.102912		3539.33	80168.5		3539.33	24775.3
																						0.005632	0.108032		11797.8	88427		11797.8	14157.3
																						0.008192	0.106496		0	78988.8		0	21236
																						0.008192	0.052736		4719.1	78988.8		4719.1	29494.4
																						0.006656	0.042496		2359.55	78988.8		2359.55	46011.2
																						0.05888	0.031744		9438.2	80168.5		9438.2	54269.7
																						0.005632	0.051712		11797.8	84887.6		11797.8	25955.1
																						0.024064	0.045056		2359.55	75449.4		2359.55	22415.7
																						0.008192	0.050688		8258.43	84887.6		8258.43	27134.8
																						0.04352	0.162304		2359.55	82528.1		2359.55	29494.4
																						0.057344	0.146944		8258.43	81348.3		8258.43	29494.4
																						0.0128	0.110592		3539.33	73089.9		3539.33	34213.5
																						0.027648	0.096256		30674.2	78988.8		30674.2	36573
																						0.00768	0.114176		18876.4	71910.1		18876.4	24775.3
																						0.014848	0.129536		11797.8	78988.8		11797.8	31853.9
																						0.011264	0.08448		8258.43	75449.4		8258.43	23595.5
																						0.0512	0.073728		12977.5	76629.2		12977.5	40112.4
																						0.022016	0.099328		11797.8	80168.5		11797.8	46011.2
																						0.025088	0.098304		3539.33	71910.1		3539.33	16516.9
																						0.02816	0.131584		18876.4	77809		18876.4	27134.8
																						0.043008	0.104448		16516.9	80168.5		16516.9	3539.33
																						0.011264	0.095744		2359.55	78988.8		2359.55	8258.43
																						0.0128	0.088064		3539.33	78988.8		3539.33	12977.5
																						0.060928	0.02816		4719.1	75449.4		4719.1	11797.8
																						0.05888	0.031232		12977.5	80168.5		12977.5	22415.7
																						0.008192	0.027648		9438.2	84887.6		9438.2	28314.6
																						0.0128	0.018432		3539.33	83707.9		3539.33	24775.3
																						0.011264	0.03072		7078.65	77809		7078.65	17696.6
																						0.042496	0.03072		10618	82528.1		10618	18876.4
																						0.0512	0.031232		41292.1	71910.1		41292.1	3539.33
																						0.005632	0.04352		12977.5	77809		12977.5	12977.5
																						0.00768	0.11776		5898.88	83707.9		5898.88	7078.65
																						0.027648	0.091648		9438.2	81348.3		9438.2	14157.3
																						0.04608	0.021504		0	93146.1		0	2359.55
																						0.059392	0.043008		4719.1	83707.9		4719.1	22415.7
																						0.014848	0.008192		4719.1	80168.5		4719.1	28314.6
																						0.008704	0.037888		1179.78	80168.5		1179.78	28314.6
																						0.034816	0.014848		7078.65	86067.4		7078.65	21236
																						0.005632	0.04096		18876.4	84887.6		18876.4	21236
																						0.008192	0.031744		16516.9	80168.5		16516.9	38932.6
																						0.02816	0.101888		18876.4	70730.3		18876.4	15337.1
																						0.005632	0.035328		21236	70730.3		21236	15337.1
																						0.018944	0.043008		2359.55	75449.4		2359.55	14157.3
																						0.021504	0.045056		25955.1	73089.9		25955.1	10618
																						0.020992	0.087552		49550.6	75449.4		49550.6	9438.2
																						0.018432	0.129536		24775.3	74269.7		24775.3	8258.43
																						0.064512	0.06912		42471.9	81348.3		42471.9	5898.88
																						0.008192	0.044544		14157.3	80168.5		14157.3	14157.3
																						0.027648	0.065024		35393.3	76629.2		35393.3	8258.43
																						0.07424	0.027648		23595.5	77809		23595.5	9438.2
																						0.044544	0.033792		30674.2	78988.8		30674.2	15337.1
																						0.060416	0.027648		35393.3	69550.6		35393.3	29494.4
																						0.035328	0.022016		31853.9	82528.1		31853.9	28314.6
																						0.077312	0.027136		27134.8	78988.8		27134.8	22415.7
																						0.054272	0.024576		24775.3	80168.5		24775.3	16516.9
																						0.06912	0.024064		24775.3	82528.1		24775.3	8258.43
																						0.146432	0.035328		12977.5	82528.1		12977.5	30674.2
																						0.111616	0.027648		21236	77809		21236	21236
																						0.014848	0.10496		35393.3	75449.4		35393.3	11797.8
																						0.103936	0.039936		16516.9	82528.1		16516.9	25955.1
																						0.051712	0.024576		4719.1	82528.1		4719.1	8258.43
																						0.073216	0.041984		22415.7	76629.2		22415.7	12977.5
																						0.074752	0.105984		28314.6	77809		28314.6	11797.8
																						0.070144	0.035328		28314.6	78988.8		28314.6	11797.8
																						0.109568	0.014848		20056.2	88427		20056.2	30674.2
																						0.015872	0.060416		16516.9	78988.8		16516.9	20056.2
																						0.088064	0.060928		14157.3	77809		14157.3	14157.3
																						0.12288	0.031744		3539.33	80168.5		3539.33	25955.1
																						0.071168	0.031232		9438.2	78988.8		9438.2	37752.8
																						0.071168	0.036864		28314.6	75449.4		28314.6	29494.4
																						0.050688	0.136704		1179.78	77809		1179.78	22415.7
																						0.061952	0.07168		4719.1	74269.7		4719.1	12977.5
																						0.008192	0.020992		10618	73089.9		10618	10618
																						0.024576	0.067072		1179.78	81348.3		1179.78	33033.7
																						0.015872	0.147968		10618	81348.3		10618	5898.88
																						0.00768	0.04864		8258.43	78988.8		8258.43	10618
																						0.005632	0.131072		2359.55	78988.8		2359.55	21236
																						0.044544	0.083968		2359.55	77809		2359.55	18876.4
																						0.006656	0.034304		11797.8	80168.5		11797.8	23595.5
																						0.010752	0.085504		22415.7	96685.4		22415.7	4719.1
																						0.0128	0.022016		18876.4	77809		18876.4	12977.5
																						0.008192	0.019968		11797.8	83707.9		11797.8	28314.6
																						0.008192	0.03072		1179.78	81348.3		1179.78	25955.1
																						0.027136	0.020992		5898.88	74269.7		5898.88	9438.2
																						0.088064	0.0512		8258.43	75449.4		8258.43	12977.5
																						0.04352	0.018432		22415.7	87247.2		22415.7	2359.55
																						0.02816	0.033792		18876.4	81348.3		18876.4	16516.9
																						0.01792	0.112128		12977.5	71910.1		12977.5	15337.1
																						0.027648	0.107008		50730.3	77809		50730.3	20056.2
																						0.049664	0.040448		16516.9	78988.8		16516.9	10618
																						0.080384	0.042496		24775.3	73089.9		24775.3	14157.3
																						0.056832	0.011264		28314.6	80168.5		28314.6	23595.5
																						0.015872	0.03072		17696.6	83707.9		17696.6	7078.65
																						0.045056	0.036864		20056.2	76629.2		20056.2	17696.6
																						0.034304	0.051712		29494.4	77809		29494.4	16516.9
																						0.11776	0.02816		23595.5	76629.2		23595.5	7078.65
																						0.116736	0.031232		29494.4	77809		29494.4	9438.2
																						0.045056	0.08192		29494.4	81348.3		29494.4	8258.43
																						0.113152	0.033792		10618	81348.3		10618	9438.2
																						0.07424	0.047104		2359.55	83707.9		2359.55	4719.1
																						0.045568	0.041472		18876.4	83707.9		18876.4	4719.1
																						0.037376	0.022016		10618	83707.9		10618	5898.88
																						0.03072	0.03072		1179.78	78988.8		1179.78	12977.5
																						0.033792	0.027136		21236	82528.1		21236	16516.9
																						0.014848	0.031232		9438.2	83707.9		9438.2	28314.6
																						0.088064	0.024576		12977.5	80168.5		12977.5	28314.6
																						0.049664	0.01792		22415.7	78988.8		22415.7	18876.4
																						0.009728	0.018432		14157.3	76629.2		14157.3	17696.6
																						0.064512	0.03072		25955.1	76629.2		25955.1	23595.5
																						0.018432	0.059392		11797.8	78988.8		11797.8	24775.3
																						0.034304	0.047616		15337.1	69550.6		15337.1	14157.3
																						0.086016	0.07168		5898.88	81348.3		5898.88	31853.9
																						0.070144	0.09984		7078.65	70730.3		7078.65	12977.5
																						0.091648	0.092672		15337.1	75449.4		15337.1	9438.2
																						0.015872	0.142848		20056.2	69550.6		20056.2	18876.4
																						0.024576	0.101888		9438.2	77809		9438.2	22415.7
																						0.011264	0.034304		28314.6	70730.3		28314.6	14157.3
																						0.024576	0.100352		8258.43	70730.3		8258.43	11797.8
																						0.050688	0.041984		33033.7	71910.1		33033.7	16516.9
																						0.075776	0.027648		28314.6	69550.6		28314.6	12977.5
																						0.011264	0.041472		21236	67191		21236	9438.2
																						0.057856	0.048128		9438.2	73089.9		9438.2	25955.1
																						0.014848	0.034304		2359.55	70730.3		2359.55	22415.7
																						0.004608	0.037376		4719.1	78988.8		4719.1	24775.3
																						0.049664	0.101888		1179.78	78988.8		1179.78	21236
																						0.072704	0.033792		12977.5	69550.6		12977.5	11797.8
																						0.056832	0.03072		4719.1	69550.6		4719.1	15337.1
																						0.039936	0.05376		15337.1	78988.8		15337.1	29494.4
																						0.005632	0.040448		10618	75449.4		10618	21236
																						0.026624	0.033792		27134.8	76629.2		27134.8	33033.7
																						0.0128	0.037376		5898.88	84887.6		5898.88	25955.1
																						0.011264	0.037376		12977.5	74269.7		12977.5	30674.2
																						0.053248	0.039936		11797.8	76629.2		11797.8	20056.2
																						0.027648	0.059904		20056.2	77809		20056.2	20056.2
																						0.031744	0.050176		1179.78	75449.4		1179.78	12977.5
																						0.04096	0.123392		4719.1	78988.8		4719.1	31853.9
																						0.042496	0.108032		22415.7	77809		22415.7	2359.55
																						0.050176	0.03072		23595.5	80168.5		23595.5	18876.4
																						0.014848	0.047616		3539.33	74269.7		3539.33	25955.1
																						0.014848	0.037376		7078.65	78988.8		7078.65	17696.6
																						0.015872	0.039936		3539.33	76629.2		3539.33	21236
																						0.005632	0.102912		4719.1	84887.6		4719.1	17696.6
																						0.005632	0.018432		14157.3	74269.7		14157.3	28314.6
																						0.034304	0.042496		7078.65	69550.6		7078.65	7078.65
																						0.036864	0.165888		2359.55	69550.6		2359.55	18876.4
																						0.024576	0.121856		17696.6	69550.6		17696.6	4719.1
																						0.018432	0.049664		15337.1	70730.3		15337.1	11797.8
																						0.022016	0.037376		0	78988.8		0	9438.2
																						0.025088	0.045056		11797.8	76629.2		11797.8	8258.43
																						0.014848	0.03072		10618	73089.9		10618	10618
																						0.024576	0.041472		25955.1	80168.5		25955.1	11797.8
																						0.0128	0.006656		2359.55	69550.6		2359.55	0
																						0.005632	0.027648		15337.1	67191		15337.1	1179.78
																						0.03072	0.024064		1179.78	75449.4		1179.78	12977.5
																						0.02816	0.014848		14157.3	82528.1		14157.3	2359.55
																						0.03072	0.024576		0	80168.5		0	2359.55
																						0.024064	0.018944		47191	75449.4		47191	9438.2
																						0.116736	0.005632		1179.78	74269.7		1179.78	3539.33
																						0.080384	0.005632		11797.8	77809		11797.8	8258.43
																						0.00768	0.024064		1179.78	74269.7		1179.78	9438.2
																						0.047104	0.008192		4719.1	80168.5		4719.1	10618
																						0.014848	0.005632		0	75449.4		0	12977.5
																						0.024576	0.02816		0	74269.7		0	11797.8
																						0.005632	0.01792		5898.88	82528.1		5898.88	2359.55
																						0.055808	0.015872		10618	75449.4		10618	5898.88
																						0.005632	0.024576		11797.8	83707.9		11797.8	11797.8
																						0.008192	0.027136		1179.78	81348.3		1179.78	7078.65
																						0.006656	0.039936		18876.4	80168.5		18876.4	7078.65
																						0.005632	0.021504		9438.2	78988.8		9438.2	9438.2
																						0.005632	0.005632		9438.2	76629.2		9438.2	8258.43
																						0.008192	0.015872		4719.1	82528.1		4719.1	10618
																						0.005632	0.01792		2359.55	86067.4		2359.55	3539.33
																						0.011264	0.008192		10618	75449.4		10618	7078.65
																						0.005632	0.008704		1179.78	74269.7		1179.78	1179.78
																						0.005632	0.014848		1179.78	84887.6		1179.78	3539.33
																						0.008192	0.021504		12977.5	81348.3		12977.5	1179.78
																						0.00768	0.018432		2359.55	75449.4		2359.55	1179.78
																						0.008192	0.024576		3539.33	78988.8		3539.33	8258.43
																						0.014848	0.0128		44831.5	81348.3		44831.5	5898.88
																						0.0128	0.014848		8258.43	77809		8258.43	9438.2
																						0.014848	0.03072		4719.1	82528.1		4719.1	5898.88
																						0.005632	0.005632		20056.2	84887.6		20056.2	0
																						0.005632	0.005632		24775.3	82528.1		24775.3	7078.65
																						0.011264	0.018432		7078.65	88427		7078.65	0
																						0.01792	0.00768		21236	77809		21236	5898.88
																						0.005632	0.03072		7078.65	74269.7		7078.65	2359.55
																						0.067072	0.018432		7078.65	78988.8		7078.65	17696.6
																						0.008192	0.008192		9438.2	70730.3		9438.2	10618
																						0.006656	0.014848		11797.8	80168.5		11797.8	17696.6
																						0.045568	0.009728		12977.5	73089.9		12977.5	16516.9
																						0.038912	0.014848		20056.2	70730.3		20056.2	7078.65
																						0.018432	0.006656		21236	77809		21236	29494.4
																						0.09984	0.1024		34213.5	83707.9		34213.5	22415.7
																						0.027136	0.006656		30674.2	76629.2		30674.2	22415.7
																						0.015872	0.027648		8258.43	82528.1		8258.43	30674.2
																						0.009728	0.0384		9438.2	81348.3		9438.2	21236
																						0.018944	0.018432		15337.1	75449.4		15337.1	17696.6
																						0.03072	0.096768		15337.1	78988.8		15337.1	12977.5
																						0.045568	0.07936		12977.5	78988.8		12977.5	14157.3
																						0.049152	0.055808		24775.3	78988.8		24775.3	22415.7
																						0.02816	0.075776		37752.8	78988.8		37752.8	23595.5
																						0.021504	0.066048		22415.7	71910.1		22415.7	27134.8
																						0.0128	0.042496		8258.43	78988.8		8258.43	38932.6
																						0.008192	0.07936		1179.78	74269.7		1179.78	12977.5
																						0.024576	0.089088		16516.9	75449.4		16516.9	16516.9
																						0.024576	0.054784		18876.4	80168.5		18876.4	30674.2
																						0.04096	0.080384		1179.78	76629.2		1179.78	31853.9
																						0.027648	0.049664		16516.9	74269.7		16516.9	11797.8
																						0.02816	0.109568		4719.1	81348.3		4719.1	33033.7
																						0.021504	0.027136		4719.1	76629.2		4719.1	9438.2
																						0.03072	0.037376		1179.78	84887.6		1179.78	7078.65
																						0.008192	0.102912		1179.78	74269.7		1179.78	8258.43
																						0.020992	0.144384		10618	82528.1		10618	20056.2
																						0.015872	0.059392		0	73089.9		0	7078.65
																						0.011264	0.132608		1179.78	74269.7		1179.78	12977.5
																						0.018432	0.02816		23595.5	81348.3		23595.5	20056.2
																						0.005632	0.01792		12977.5	69550.6		12977.5	14157.3
																						0.005632	0.024576		22415.7	77809		22415.7	23595.5
																						0.009728	0.075776		14157.3	76629.2		14157.3	25955.1
																						0.005632	0.021504		11797.8	67191		11797.8	3539.33
																						0.014848	0.046592		10618	67191		10618	4719.1
																						0.005632	0.088576		0	67191		0	12977.5
																						0.005632	0.041984		11797.8	69550.6		11797.8	4719.1
																						0.050176	0.073728		1179.78	73089.9		1179.78	9438.2
																						0.0128	0.057856		0	73089.9		0	21236
																						0.014848	0.01792		16516.9	66011.2		16516.9	15337.1
																						0.018432	0.024576		16516.9	73089.9		16516.9	3539.33
																						0.033792	0.031232		15337.1	71910.1		15337.1	8258.43
																						0.0128	0.024576		15337.1	69550.6		15337.1	5898.88
																						0.006656	0.034816		17696.6	67191		17696.6	9438.2
																						0.009728	0.047104		12977.5	71910.1		12977.5	8258.43
																						0.005632	0.033792		16516.9	69550.6		16516.9	3539.33
																						0.005632	0.024576		14157.3	73089.9		14157.3	10618
																						0.020992	0.02816		15337.1	73089.9		15337.1	9438.2
																						0.018432	0.027648		11797.8	67191		11797.8	7078.65
																						0.018432	0.024576		22415.7	67191		22415.7	4719.1
																						0.0128	0.037376		21236	73089.9		21236	11797.8
																						0.031744	0.024576		12977.5	68370.8		12977.5	9438.2
																						0.027136	0.031232		16516.9	76629.2		16516.9	33033.7
																						0.022016	0.027648		18876.4	68370.8		18876.4	10618
																						0.021504	0.034304		12977.5	73089.9		12977.5	8258.43
																						0.034304	0.020992		16516.9	69550.6		16516.9	8258.43
																						0.064512	0.020992		18876.4	76629.2		18876.4	10618
																						0.022016	0.027648		16516.9	82528.1		16516.9	4719.1
																						0.021504	0.033792		15337.1	74269.7		15337.1	10618
																						0.014848	0.03072		18876.4	70730.3		18876.4	14157.3
																						0.025088	0.027136		23595.5	76629.2		23595.5	21236
																						0.018432	0.051712		20056.2	76629.2		20056.2	10618
																						0.01792	0.02816		4719.1	74269.7		4719.1	17696.6
																						0.018432	0.014848		16516.9	70730.3		16516.9	7078.65
																						0.03072	0.018944		20056.2	73089.9		20056.2	23595.5
																						0.031744	0.033792		18876.4	73089.9		18876.4	10618
																						0.015872	0.033792		16516.9	68370.8		16516.9	17696.6
																						0.027648	0.024576		1179.78	71910.1		1179.78	7078.65
																						0.024576	0.063488		10618	76629.2		10618	23595.5
																						0.033792	0.027648		3539.33	76629.2		3539.33	24775.3
																						0.009728	0.04352		11797.8	64831.5		11797.8	17696.6
																						0.021504	0.03072		2359.55	77809		2359.55	23595.5
																						0.01792	0.034304		11797.8	71910.1		11797.8	18876.4
																						0.022016	0.034816		12977.5	73089.9		12977.5	16516.9
																						0.014848	0.088576		2359.55	69550.6		2359.55	20056.2
																						0.0128	0.067072		11797.8	84887.6		11797.8	16516.9
																						0.0128	0.035328		1179.78	67191		1179.78	8258.43
																						0.008192	0.034304		2359.55	74269.7		2359.55	12977.5
																						0.018432	0.055296		11797.8	71910.1		11797.8	12977.5
																						0.015872	0.034816		10618	68370.8		10618	10618
																						0.008192	0.060416		8258.43	71910.1		8258.43	11797.8
																						0.021504	0.069632		15337.1	71910.1		15337.1	10618
																						0.006656	0.0128		12977.5	80168.5		12977.5	16516.9
																						0.009728	0.024064		15337.1	76629.2		15337.1	8258.43
																						0.011264	0.027648		0	75449.4		0	10618
																						0.03072	0.034304		4719.1	63651.7		4719.1	14157.3
																						0.055296	0.037376		17696.6	71910.1		17696.6	4719.1
																						0.03072	0.033792		10618	86067.4		10618	2359.55
																						0.027648	0.043008		23595.5	70730.3		23595.5	4719.1
																						0.060928	0.024576		18876.4	74269.7		18876.4	2359.55
																						0.054784	0.018432		20056.2	71910.1		20056.2	9438.2
																						0.024576	0.027136		21236	81348.3		21236	5898.88
																						0.0128	0.02816		18876.4	74269.7		18876.4	22415.7
																						0.015872	0.008192		17696.6	74269.7		17696.6	2359.55
																						0.022016	0.025088		18876.4	74269.7		18876.4	24775.3
																						0.008192	0.011264		31853.9	77809		31853.9	17696.6
																						0.054784	0.031744		29494.4	74269.7		29494.4	21236
																						0.022016	0.020992		17696.6	71910.1		17696.6	2359.55
																						0.022016	0.039936		7078.65	69550.6		7078.65	10618
																						0.031232	0.027648		14157.3	75449.4		14157.3	10618
																						0.041984	0.04608		14157.3	76629.2		14157.3	10618
																						0.027648	0.101888		29494.4	77809		29494.4	8258.43
																						0.027648	0.036864		12977.5	77809		12977.5	14157.3
																						0.021504	0.018944		20056.2	81348.3		20056.2	16516.9
																						0.018432	0.014848		17696.6	71910.1		17696.6	12977.5
																						0.018944	0.027648		18876.4	69550.6		18876.4	14157.3
																						0.0128	0.025088		2359.55	77809		2359.55	18876.4
																						0.033792	0.015872		3539.33	68370.8		3539.33	11797.8
																						0.050688	0.037888		2359.55	74269.7		2359.55	10618
																						0.079872	0.091136		3539.33	71910.1		3539.33	21236
																						0.035328	0.025088		5898.88	82528.1		5898.88	4719.1
																						0.040448	0.024064		4719.1	70730.3		4719.1	21236
																						0.045568	0.076288		11797.8	70730.3		11797.8	11797.8
																						0.024064	0.055296		3539.33	66011.2		3539.33	5898.88
																						0.008192	0.024576		14157.3	71910.1		14157.3	14157.3
																						0.00768	0.044544		17696.6	78988.8		17696.6	16516.9
																						0.006656	0.021504		9438.2	74269.7		9438.2	12977.5
																						0.014848	0.045056		17696.6	77809		17696.6	23595.5
																						0.008192	0.024576		18876.4	77809		18876.4	15337.1
																						0.011264	0.024064		18876.4	73089.9		18876.4	11797.8
																						0.075776	0.020992		18876.4	80168.5		18876.4	27134.8
																						0.014848	0.056832		29494.4	71910.1		29494.4	28314.6
																						0.0128	0.022016		1179.78	68370.8		1179.78	22415.7
																						0.027136	0.042496		15337.1	80168.5		15337.1	10618
																						0.009728	0.052736		3539.33	77809		3539.33	29494.4
																						0.027648	0.024576		5898.88	73089.9		5898.88	10618
																						0.042496	0.0384		2359.55	73089.9		2359.55	25955.1
																						0.0128	0.027648		17696.6	74269.7		17696.6	12977.5
																						0.014848	0.044544		21236	69550.6		21236	11797.8
																						0.050176	0.027648		16516.9	73089.9		16516.9	15337.1
																						0.005632	0.033792		16516.9	77809		16516.9	30674.2
																						0.014848	0.035328		17696.6	71910.1		17696.6	14157.3
																						0.00768	0.025088		11797.8	68370.8		11797.8	34213.5
																						0.018432	0.033792		28314.6	71910.1		28314.6	8258.43
																						0.020992	0.034816		4719.1	69550.6		4719.1	15337.1
																						0.03072	0.042496		22415.7	71910.1		22415.7	11797.8
																						0.078336	0.044544		17696.6	64831.5		17696.6	24775.3
																						0.024064	0.02816		33033.7	70730.3		33033.7	24775.3
																						0.035328	0.034304		23595.5	74269.7		23595.5	12977.5
																						0.0128	0.021504		9438.2	66011.2		9438.2	3539.33
																						0.0128	0.035328		21236	67191		21236	9438.2
																						0.033792	0.031232		11797.8	66011.2		11797.8	16516.9
																						0.027648	0.038912		22415.7	77809		22415.7	12977.5
																						0.031232	0.086016		21236	71910.1		21236	12977.5
																						0.015872	0.021504		17696.6	70730.3		17696.6	17696.6
																						0.062976	0.034816		16516.9	70730.3		16516.9	22415.7
																						0.027136	0.027136		7078.65	74269.7		7078.65	18876.4
																						0.019968	0.03072		17696.6	69550.6		17696.6	9438.2
																						0.01792	0.040448		18876.4	77809		18876.4	34213.5
																						0.011264	0.034304		34213.5	83707.9		34213.5	30674.2
																						0.037888	0.04096		35393.3	71910.1		35393.3	5898.88
																						0.015872	0.041472		24775.3	71910.1		24775.3	15337.1
																						0.024576	0.085504		18876.4	73089.9		18876.4	10618
																						0.024064	0.033792		33033.7	77809		33033.7	22415.7
																						0.011264	0.059904		18876.4	78988.8		18876.4	12977.5
																						0.022016	0.041984		11797.8	77809		11797.8	18876.4
																						0.033792	0.02816		17696.6	80168.5		17696.6	24775.3
																						0.081408	0.047616		2359.55	76629.2		2359.55	27134.8
																						0.025088	0.03072		4719.1	81348.3		4719.1	24775.3
																						0.088576	0.064512		5898.88	73089.9		5898.88	35393.3
																						0.024576	0.064512		5898.88	73089.9		5898.88	10618
																						0.092672	0.035328		11797.8	66011.2		11797.8	8258.43
																						0.035328	0.040448		4719.1	74269.7		4719.1	28314.6
																						0.031232	0.031232		38932.6	62471.9		38932.6	14157.3
																						0.061952	0.093696		5898.88	69550.6		5898.88	2359.55
																						0.005632	0.096256		3539.33	63651.7		3539.33	1179.78
																						0.011264	0.024576		8258.43	69550.6		8258.43	8258.43
																						0.0128	0.024064		4719.1	71910.1		4719.1	10618
																						0.008192	0.084992		12977.5	71910.1		12977.5	25955.1
																						0.015872	0.024064		9438.2	69550.6		9438.2	5898.88
																						0.021504	0.008192		12977.5	71910.1		12977.5	15337.1
																						0.091136	0.005632		17696.6	71910.1		17696.6	29494.4
																						0.014848	0.024576		22415.7	75449.4		22415.7	20056.2
																						0.005632	0.033792		7078.65	66011.2		7078.65	1179.78
																						0.009728	0.04352		24775.3	77809		24775.3	2359.55
																						0.027136	0.02816		20056.2	62471.9		20056.2	4719.1
																						0.020992	0.0384		16516.9	83707.9		16516.9	29494.4
																						0.069632	0.115712		10618	80168.5		10618	36573
																						0.021504	0.096256		18876.4	80168.5		18876.4	34213.5
																						0.031232	0.011264		12977.5	80168.5		12977.5	25955.1
																						0.027648	0.005632		17696.6	81348.3		17696.6	31853.9
																						0.005632	0.018432		11797.8	83707.9		11797.8	37752.8
																						0.03072	0.050688		12977.5	78988.8		12977.5	30674.2
																						0.025088	0.076288		11797.8	76629.2		11797.8	17696.6
																						0.031744	0.114688		12977.5	67191		12977.5	23595.5
																						0.022016	0.10496		7078.65	74269.7		7078.65	24775.3
																						0.027648	0.11008		5898.88	70730.3		5898.88	29494.4
																						0.045568	0.121856		21236	80168.5		21236	42471.9
																						0.024576	0.101888		36573	71910.1		36573	15337.1
																						0.022016	0.024576		46011.2	70730.3		46011.2	15337.1
																						0.015872	0.027648		47191	74269.7		47191	25955.1
																						0.024576	0.039936		43651.7	78988.8		43651.7	30674.2
																						0.02816	0.073216		37752.8	83707.9		37752.8	37752.8
																						0.014848	0.124416		7078.65	75449.4		7078.65	8258.43
																						0.008192	0.043008		34213.5	75449.4		34213.5	36573
																						0.01792	0.04096		15337.1	75449.4		15337.1	33033.7
																						0.082944	0.043008		34213.5	71910.1		34213.5	29494.4
																						0.086528	0.068096		28314.6	67191		28314.6	18876.4
																						0.122368	0.094208		0	68370.8		0	7078.65
																						0.115712	0.04352		16516.9	74269.7		16516.9	16516.9
																						0.099328	0.141824		7078.65	76629.2		7078.65	5898.88
																						0.021504	0.14336		12977.5	74269.7		12977.5	2359.55
																						0.101376	0.049664		10618	83707.9		10618	2359.55
																						0.045056	0.03072		11797.8	80168.5		11797.8	1179.78
																						0.027648	0.024064		4719.1	81348.3		4719.1	0
																						0.068096	0.020992		0	82528.1		0	1179.78
																						0.009728	0.008192		15337.1	83707.9		15337.1	0
																						0.045056	0.005632		0	74269.7		0	17696.6
																						0.014848	0.009728		8258.43	78988.8		8258.43	23595.5
																						0.034816	0.015872		23595.5	73089.9		23595.5	25955.1
																						0.011264	0.005632		29494.4	75449.4		29494.4	22415.7
																						0.014848	0.005632		7078.65	71910.1		7078.65	27134.8
																						0.005632	0.022016		22415.7	73089.9		22415.7	9438.2
																						0.005632	0.005632		35393.3	74269.7		35393.3	27134.8
																						0.024064	0.024576		17696.6	75449.4		17696.6	30674.2
																						0.005632	0.069632		31853.9	77809		31853.9	20056.2
																						0.018944	0.088576		21236	75449.4		21236	27134.8
																						0.033792	0.080384		34213.5	77809		34213.5	21236
																						0.084992	0.076288		15337.1	83707.9		15337.1	30674.2
																						0.008192	0.021504		40112.4	82528.1		40112.4	33033.7
																						0.077824	0.05376		37752.8	78988.8		37752.8	40112.4
																						0.054784	0.070656		24775.3	82528.1		24775.3	24775.3
																						0.021504	0.03072		2359.55	73089.9		2359.55	11797.8
																						0.036864	0.036864		36573	80168.5		36573	36573
																						0.035328	0.058368		14157.3	70730.3		14157.3	30674.2
																						0.047104	0.102912		2359.55	81348.3		2359.55	28314.6
																						0.021504	0.127488		7078.65	77809		7078.65	44831.5
																						0.02816	0.126464		10618	75449.4		10618	21236
																						0.129536	0.081408		21236	73089.9		21236	12977.5
																						0.083968	0.027648		1179.78	69550.6		1179.78	8258.43
																						0.0128	0.103936		17696.6	73089.9		17696.6	12977.5
																						0.02816	0.03072		11797.8	71910.1		11797.8	35393.3
																						0.08192	0.068608		21236	71910.1		21236	29494.4
																						0.011264	0.097792		7078.65	71910.1		7078.65	18876.4
																						0.03072	0.070656		16516.9	78988.8		16516.9	40112.4
																						0.065536	0.027648		8258.43	80168.5		8258.43	22415.7
																						0.037376	0.015872		7078.65	68370.8		7078.65	8258.43
																						0.015872	0.034304		2359.55	77809		2359.55	22415.7
																						0.109056	0.037888		21236	73089.9		21236	12977.5
																						0.020992	0.024576		3539.33	78988.8		3539.33	18876.4
																						0.024576	0.03072		7078.65	78988.8		7078.65	4719.1
																						0.014848	0.0768		11797.8	77809		11797.8	10618
																						0.014848	0.084992		15337.1	75449.4		15337.1	21236
																						0.014848	0.074752		8258.43	75449.4		8258.43	25955.1
																						0.005632	0.15616		11797.8	75449.4		11797.8	20056.2
																						0.005632	0.03072		18876.4	71910.1		18876.4	30674.2
																						0.055808	0.061952		8258.43	82528.1		8258.43	4719.1
																						0.011264	0.02816		15337.1	71910.1		15337.1	25955.1
																						0.00512	0.0128		23595.5	71910.1		23595.5	12977.5
																						0.011264	0.018432		3539.33	75449.4		3539.33	14157.3
																						0.040448	0.128		2359.55	71910.1		2359.55	14157.3
																						0.03072	0.078336		5898.88	70730.3		5898.88	12977.5
																						0.039936	0.053248		8258.43	64831.5		8258.43	5898.88
																						0.034816	0.014848		10618	77809		10618	28314.6
																						0.018432	0.020992		1179.78	70730.3		1179.78	21236
																						0.0384	0.04096		4719.1	71910.1		4719.1	23595.5
																						0.035328	0.09984		4719.1	66011.2		4719.1	8258.43
																						0.005632	0.034304		2359.55	71910.1		2359.55	16516.9
																						0.005632	0.031744		0	70730.3		0	16516.9
																						0.011264	0.025088		2359.55	73089.9		2359.55	29494.4
																						0.011264	0.098304		5898.88	70730.3		5898.88	20056.2
																						0.0128	0.042496		5898.88	73089.9		5898.88	21236
																						0.005632	0.045568		2359.55	74269.7		2359.55	24775.3
																						0.015872	0.020992		3539.33	70730.3		3539.33	9438.2
																						0.027648	0.022016		15337.1	78988.8		15337.1	14157.3
																						0.031744	0.048128		4719.1	75449.4		4719.1	22415.7
																						0.005632	0.05632		24775.3	74269.7		24775.3	23595.5
																						0.033792	0.046592		14157.3	75449.4		14157.3	17696.6
																						0.020992	0.062464		15337.1	81348.3		15337.1	24775.3
																						0.014848	0.081408		1179.78	73089.9		1179.78	12977.5
																						0.006656	0.071168		5898.88	68370.8		5898.88	14157.3
																						0.005632	0.031744		0	69550.6		0	9438.2
																						0.008192	0.111616		3539.33	70730.3		3539.33	20056.2
																						0.040448	0.095232		9438.2	67191		9438.2	9438.2
																						0.024064	0.112128		2359.55	69550.6		2359.55	12977.5
																						0.07936	0.08704		5898.88	71910.1		5898.88	15337.1
																						0.045056	0.027648		8258.43	70730.3		8258.43	14157.3
																						0.02816	0.037888		5898.88	77809		5898.88	27134.8
																						0.014848	0.040448		1179.78	81348.3		1179.78	30674.2
																						0.057856	0.040448		3539.33	81348.3		3539.33	33033.7
																						0.005632	0.02816		1179.78	68370.8		1179.78	20056.2
																						0.01792	0.027648		0	73089.9		0	30674.2
																						0.02816	0.037376		18876.4	86067.4		18876.4	30674.2
																						0.014848	0.031232		33033.7	71910.1		33033.7	30674.2
																						0.0128	0.044544		21236	81348.3		21236	34213.5
																						0.072192	0.045056		16516.9	78988.8		16516.9	31853.9
																						0.0128	0.034304		12977.5	58932.6		12977.5	18876.4
																						0.018432	0.042496		15337.1	89606.7		15337.1	30674.2
																						0.014848	0.044032		2359.55	73089.9		2359.55	30674.2
																						0.0128	0.068096		16516.9	71910.1		16516.9	18876.4
																						0.011264	0.053248		10618	80168.5		10618	28314.6
																						0.04608	0.080896		8258.43	71910.1		8258.43	29494.4
																						0.074752	0.021504		3539.33	63651.7		3539.33	17696.6
																						0.047104	0.015872		9438.2	74269.7		9438.2	14157.3
																						0.037376	0.05632		5898.88	71910.1		5898.88	8258.43
																						0.047616	0.118272		1179.78	75449.4		1179.78	17696.6
																						0.018944	0.04096		2359.55	73089.9		2359.55	15337.1
																						0.021504	0.04864		9438.2	76629.2		9438.2	18876.4
																						0.056832	0.027648		10618	69550.6		10618	16516.9
																						0.0128	0.027648		1179.78	69550.6		1179.78	16516.9
																						0.01792	0.044544		15337.1	76629.2		15337.1	15337.1
																						0.014848	0.027648		3539.33	73089.9		3539.33	12977.5
																						0.020992	0.056832		3539.33	75449.4		3539.33	10618
																						0.008192	0.041472		1179.78	76629.2		1179.78	12977.5
																						0.015872	0.036864		7078.65	78988.8		7078.65	28314.6
																						0.018432	0.04352		8258.43	75449.4		8258.43	11797.8
																						0.018432	0.037888		3539.33	82528.1		3539.33	28314.6
																						0.008192	0.044032		11797.8	77809		11797.8	10618
																						0.052736	0.031232		2359.55	75449.4		2359.55	8258.43
																						0.006656	0.01792		1179.78	84887.6		1179.78	36573
																						0.024064	0.040448		1179.78	84887.6		1179.78	22415.7
																						0.008192	0.070144		8258.43	75449.4		8258.43	20056.2
																						0.008192	0.018432		8258.43	82528.1		8258.43	23595.5
																						0.015872	0.07168		7078.65	80168.5		7078.65	30674.2
																						0.018944	0.018432		25955.1	75449.4		25955.1	27134.8
																						0.039936	0.011264		14157.3	80168.5		14157.3	17696.6
																						0.00768	0.094208		9438.2	81348.3		9438.2	9438.2
																						0.011264	0.055296		12977.5	76629.2		12977.5	14157.3
																						0.006656	0.036864		9438.2	70730.3		9438.2	18876.4
																						0.005632	0.04864		12977.5	71910.1		12977.5	16516.9
																						0.00768	0.099328		14157.3	74269.7		14157.3	30674.2
																						0.033792	0.031232		21236	75449.4		21236	25955.1
																						0.063488	0.033792		14157.3	71910.1		14157.3	23595.5
																						0.034816	0.0128		22415.7	78988.8		22415.7	40112.4
																						0.047616	0.04608		20056.2	82528.1		20056.2	17696.6
																						0.04352	0.05888		2359.55	82528.1		2359.55	27134.8
																						0.054784	0.075776		7078.65	78988.8		7078.65	3539.33
																						0.06656	0.100864		17696.6	80168.5		17696.6	23595.5
																						0.040448	0.080384		2359.55	67191		2359.55	20056.2
																						0.080896	0.06144		10618	75449.4		10618	16516.9
																						0.068096	0.1024		1179.78	74269.7		1179.78	10618
																						0.014848	0.014848		1179.78	71910.1		1179.78	18876.4
																						0.027136	0.067584		30674.2	70730.3		30674.2	10618
																						0.022016	0.005632		3539.33	71910.1		3539.33	17696.6
																						0.027648	0.1408		0	75449.4		0	9438.2
																						0.011264	0.103936		23595.5	73089.9		23595.5	14157.3
																						0.025088	0.065024		23595.5	78988.8		23595.5	34213.5
																						0.034304	0.034304		2359.55	74269.7		2359.55	29494.4
																						0.014848	0.08448		11797.8	73089.9		11797.8	11797.8
																						0.051712	0.034816		5898.88	76629.2		5898.88	24775.3
																						0.005632	0.039936		21236	69550.6		21236	1179.78
																						0.0128	0.036864		21236	73089.9		21236	20056.2
																						0.020992	0.031744		9438.2	71910.1		9438.2	28314.6
																						0.005632	0.0512		22415.7	74269.7		22415.7	17696.6
																						0.008192	0.108544		10618	66011.2		10618	10618
																						0.024064	0.024576		11797.8	63651.7		11797.8	0
																						0.045056	0.072192		27134.8	73089.9		27134.8	23595.5
																						0.005632	0.005632		46011.2	74269.7		46011.2	22415.7
																						0.03072	0.043008		8258.43	76629.2		8258.43	9438.2
																						0.005632	0.098304		20056.2	76629.2		20056.2	8258.43
																						0.01792	0.080896		11797.8	71910.1		11797.8	12977.5
																						0.024064	0.020992		8258.43	75449.4		8258.43	15337.1
																						0.0128	0.005632		4719.1	75449.4		4719.1	10618
																						0.018432	0.037376		2359.55	77809		2359.55	15337.1
																						0.008192	0.096768		9438.2	74269.7		9438.2	11797.8
																						0.04096	0.015872		1179.78	76629.2		1179.78	27134.8
																						0.071168	0.011264		4719.1	82528.1		4719.1	35393.3
																						0.082944	0.03072		15337.1	71910.1		15337.1	28314.6
																						0.015872	0.035328		18876.4	67191		18876.4	5898.88
																						0.01792	0.025088		15337.1	73089.9		15337.1	11797.8
																						0.014848	0.045568		1179.78	68370.8		1179.78	23595.5
																						0.009728	0.060416		9438.2	69550.6		9438.2	17696.6
																						0.01792	0.101888		17696.6	74269.7		17696.6	11797.8
																						0.005632	0.085504		18876.4	66011.2		18876.4	29494.4
																						0.006656	0.048128		9438.2	70730.3		9438.2	23595.5
																						0.006656	0.037888		15337.1	74269.7		15337.1	18876.4
																						0.00768	0.027648		1179.78	70730.3		1179.78	16516.9
																						0.0384	0.031232		2359.55	75449.4		2359.55	23595.5
																						0.06144	0.036864		8258.43	64831.5		8258.43	8258.43
																						0.031232	0.03072		5898.88	71910.1		5898.88	25955.1
																						0.014848	0.027648		11797.8	70730.3		11797.8	8258.43
																						0.015872	0.042496		22415.7	76629.2		22415.7	37752.8
																						0.045056	0.100864		29494.4	67191		29494.4	14157.3
																						0.031232	0.037376		12977.5	73089.9		12977.5	12977.5
																						0.014848	0.09984		15337.1	75449.4		15337.1	7078.65
																						0.018432	0.034304		1179.78	73089.9		1179.78	3539.33
																						0.011264	0.070656		11797.8	75449.4		11797.8	21236
																						0.005632	0.024064		17696.6	78988.8		17696.6	31853.9
																						0.005632	0.099328		12977.5	69550.6		12977.5	10618
																						0.005632	0.040448		11797.8	76629.2		11797.8	25955.1
																						0.008192	0.054272		15337.1	80168.5		15337.1	29494.4
																						0.008192	0.014848		2359.55	68370.8		2359.55	9438.2
																						0.033792	0.005632		7078.65	77809		7078.65	5898.88
																						0.063488	0.130048		29494.4	73089.9		29494.4	1179.78
																						0.006656	0.037376		27134.8	83707.9		27134.8	2359.55
																						0.037888	0.021504		2359.55	73089.9		2359.55	4719.1
																						0.005632	0.041472		4719.1	74269.7		4719.1	2359.55
																						0.0128	0.095232		14157.3	68370.8		14157.3	8258.43
																						0.027648	0.035328		11797.8	69550.6		11797.8	35393.3
																						0.027648	0.011264		5898.88	69550.6		5898.88	37752.8
																						0.008192	0.009728		1179.78	69550.6		1179.78	9438.2
																						0.041472	0.027136		17696.6	69550.6		17696.6	34213.5
																						0.0128	0.009728		16516.9	68370.8		16516.9	28314.6
																						0.014848	0.006656		22415.7	83707.9		22415.7	29494.4
																						0.026112	0.0128		4719.1	77809		4719.1	46011.2
																						0.092672	0.020992		17696.6	86067.4		17696.6	34213.5
																						0.051712	0.03072		1179.78	73089.9		1179.78	25955.1
																						0.024576	0.034304		11797.8	80168.5		11797.8	22415.7
																						0.008192	0.01792		7078.65	73089.9		7078.65	27134.8
																						0.024064	0.022016		4719.1	74269.7		4719.1	21236
																						0.027136	0.08704		1179.78	77809		1179.78	31853.9
																						0.00768	0.093696		3539.33	80168.5		3539.33	22415.7
																						0.00768	0.096768		3539.33	75449.4		3539.33	25955.1
																						0.04096	0.0896		4719.1	82528.1		4719.1	31853.9
																						0.027648	0.020992		2359.55	80168.5		2359.55	29494.4
																						0.02816	0.033792		8258.43	77809		8258.43	14157.3
																						0.014848	0.024064		5898.88	76629.2		5898.88	27134.8
																						0.021504	0.152064		1179.78	73089.9		1179.78	23595.5
																						0.006656	0.090624		9438.2	68370.8		9438.2	11797.8
																						0.014848	0.0384		15337.1	70730.3		15337.1	24775.3
																						0.031232	0.070656		5898.88	73089.9		5898.88	22415.7
																						0.024576	0.061952		5898.88	76629.2		5898.88	25955.1
																						0.005632	0.065536		14157.3	74269.7		14157.3	15337.1
																						0.005632	0.04352		9438.2	82528.1		9438.2	29494.4
																						0.008192	0.050176		11797.8	73089.9		11797.8	34213.5
																						0.011264	0.024576		8258.43	73089.9		8258.43	25955.1
																						0.008192	0.070656		1179.78	78988.8		1179.78	29494.4
																						0.006656	0.066048		3539.33	67191		3539.33	4719.1
																						0.008192	0.051712		0	73089.9		0	20056.2
																						0.008192	0.037888		10618	76629.2		10618	37752.8
																						0.005632	0.108032		4719.1	70730.3		4719.1	27134.8
																						0.005632	0.074752		11797.8	67191		11797.8	16516.9
																						0.005632	0.0384		7078.65	78988.8		7078.65	56629.2
																						0.0128	0.047104		4719.1	76629.2		4719.1	21236
																						0.008192	0.018432		0	73089.9		0	11797.8
																						0.005632	0.034304		1179.78	75449.4		1179.78	30674.2
																						0.03072	0.07936		14157.3	67191		14157.3	16516.9
																						0.037376	0.052736		5898.88	78988.8		5898.88	37752.8
																						0.014848	0.039936		10618	74269.7		10618	23595.5
																						0.006656	0.110592		31853.9	75449.4		31853.9	30674.2
																						0.01792	0.044544		2359.55	71910.1		2359.55	20056.2
																						0.0128	0.021504		8258.43	75449.4		8258.43	25955.1
																						0.005632	0.065536		1179.78	67191		1179.78	15337.1
																						0.005632	0.02816		1179.78	69550.6		1179.78	17696.6
																						0.018432	0.047104		2359.55	68370.8		2359.55	20056.2
																						0.024576	0.038912		3539.33	67191		3539.33	14157.3
																						0.0128	0.079872		4719.1	67191		4719.1	4719.1
																						0.005632	0.051712		1179.78	81348.3		1179.78	10618
																						0.018944	0.06656		12977.5	74269.7		12977.5	34213.5
																						0.006656	0.024064		1179.78	82528.1		1179.78	3539.33
																						0.011264	0.015872		1179.78	71910.1		1179.78	22415.7
																						0.005632	0.055808		5898.88	73089.9		5898.88	15337.1
																						0.018432	0.022016		1179.78	71910.1		1179.78	15337.1
																						0.01792	0.024576		3539.33	76629.2		3539.33	16516.9
																						0.005632	0.038912		4719.1	78988.8		4719.1	16516.9
																						0.0128	0.057344		2359.55	74269.7		2359.55	15337.1
																						0.005632	0.01792		1179.78	67191		1179.78	3539.33
																						0.027648	0.018432		9438.2	71910.1		9438.2	10618
																						0.05632	0.024064		5898.88	76629.2		5898.88	7078.65
																						0.0128	0.050688		12977.5	70730.3		12977.5	23595.5
																						0.014848	0.034304		20056.2	68370.8		20056.2	22415.7
																						0.005632	0.037376		25955.1	67191		25955.1	2359.55
																						0.006656	0.070144		7078.65	74269.7		7078.65	28314.6
																						0.015872	0.020992		17696.6	73089.9		17696.6	27134.8
																						0.005632	0.0128		8258.43	71910.1		8258.43	17696.6
																						0.014848	0.0128		2359.55	70730.3		2359.55	17696.6
																						0.011264	0.04352		8258.43	71910.1		8258.43	17696.6
																						0.037376	0.043008		2359.55	71910.1		2359.55	22415.7
																						0.005632	0.018432		12977.5	70730.3		12977.5	33033.7
																						0.005632	0.11008		14157.3	77809		14157.3	36573
																						0.006656	0.035328		3539.33	71910.1		3539.33	27134.8
																						0.005632	0.047616		3539.33	70730.3		3539.33	14157.3
																						0.005632	0.03072		7078.65	66011.2		7078.65	14157.3
																						0.005632	0.031744		11797.8	76629.2		11797.8	23595.5
																						0.005632	0.034304		4719.1	70730.3		4719.1	23595.5
																						0.005632	0.03072		4719.1	69550.6		4719.1	22415.7
																						0.008192	0.097792		3539.33	78988.8		3539.33	1179.78
																						0.0128	0.039936		31853.9	71910.1		31853.9	9438.2
																						0.020992	0.038912		20056.2	75449.4		20056.2	12977.5
																						0.044032	0.020992		9438.2	74269.7		9438.2	18876.4
																						0.043008	0.111616		1179.78	76629.2		1179.78	2359.55
																						0.024064	0.020992		8258.43	76629.2		8258.43	36573
																						0.038912	0.020992		23595.5	76629.2		23595.5	34213.5
																						0.005632	0.006656		2359.55	71910.1		2359.55	22415.7
																						0.005632	0.02816		18876.4	76629.2		18876.4	28314.6
																						0.011264	0.034304		4719.1	68370.8		4719.1	11797.8
																						0.008192	0.093696		14157.3	73089.9		14157.3	25955.1
																						0.011264	0.005632		4719.1	71910.1		4719.1	22415.7
																						0.018432	0.125952		5898.88	68370.8		5898.88	1179.78
																						0.011264	0.08704		7078.65	70730.3		7078.65	14157.3
																						0.015872	0.038912		2359.55	70730.3		2359.55	16516.9
																						0.011264	0.0384		1179.78	69550.6		1179.78	12977.5
																						0.00768	0.033792		2359.55	68370.8		2359.55	20056.2
																						0.014848	0.04864		4719.1	70730.3		4719.1	28314.6
																						0.027648	0.085504		2359.55	74269.7		2359.55	12977.5
																						0.005632	0.014848		16516.9	71910.1		16516.9	11797.8
																						0.005632	0.027136		5898.88	73089.9		5898.88	14157.3
																						0.006656	0.04096		2359.55	76629.2		2359.55	35393.3
																						0.024064	0.015872		1179.78	75449.4		1179.78	17696.6
																						0.04096	0.02816		10618	74269.7		10618	17696.6
																						0.070144	0.050688		3539.33	82528.1		3539.33	30674.2
																						0.024064	0.0128		2359.55	78988.8		2359.55	30674.2
																						0.00768	0.027648		5898.88	68370.8		5898.88	16516.9
																						0.009728	0.020992		3539.33	71910.1		3539.33	14157.3
																						0.027648	0.089088		20056.2	68370.8		20056.2	9438.2
																						0.005632	0.02816		1179.78	67191		1179.78	12977.5
																						0.011264	0.034304		11797.8	70730.3		11797.8	23595.5
																						0.021504	0.043008		0	77809		0	27134.8
																						0.031744	0.055808		3539.33	69550.6		3539.33	24775.3
																						0.006656	0.027648		1179.78	77809		1179.78	30674.2
																						0.011264	0.035328		0	77809		0	40112.4
																						0.008192	0.07168		4719.1	78988.8		4719.1	15337.1
																						0.005632	0.042496		3539.33	76629.2		3539.33	9438.2
																						0.005632	0.042496		1179.78	76629.2		1179.78	15337.1
																						0.00768	0.054272		51910.1	75449.4		51910.1	11797.8
																						0.005632	0.035328		2359.55	71910.1		2359.55	11797.8
																						0.005632	0.119296		2359.55	67191		2359.55	14157.3
																						0.025088	0.041472		5898.88	67191		5898.88	15337.1
																						0.008192	0.03072		2359.55	77809		2359.55	33033.7
																						0.006656	0.021504		17696.6	64831.5		17696.6	4719.1
																						0.015872	0.037376		1179.78	71910.1		1179.78	28314.6
																						0.014848	0.02816		7078.65	71910.1		7078.65	37752.8
																						0.005632	0.027136		3539.33	64831.5		3539.33	28314.6
																						0.005632	0.031232		3539.33	67191		3539.33	8258.43
																						0.008192	0.027648		3539.33	61292.1		3539.33	8258.43
																						0.018432	0.096768		21236	76629.2		21236	28314.6
																						0.06656	0.037888		7078.65	77809		7078.65	28314.6
																						0.014848	0.041472		4719.1	74269.7		4719.1	17696.6
																						0.024576	0.093184		2359.55	73089.9		2359.55	12977.5
																						0.024064	0.024576		21236	76629.2		21236	28314.6
																						0.00768	0.011264		4719.1	75449.4		4719.1	23595.5
																						0.005632	0.024064		31853.9	73089.9		31853.9	17696.6
																						0.01792	0.046592		15337.1	73089.9		15337.1	16516.9
																						0.005632	0.044032		2359.55	74269.7		2359.55	12977.5
																						0.005632	0.0512		1179.78	71910.1		1179.78	17696.6
																						0.0128	0.027648		8258.43	71910.1		8258.43	15337.1
																						0.037376	0.068096		8258.43	75449.4		8258.43	12977.5
																						0.008192	0.065024		7078.65	78988.8		7078.65	20056.2
																						0.005632	0.050176		5898.88	75449.4		5898.88	16516.9
																						0.005632	0.018432		4719.1	75449.4		4719.1	2359.55
																						0.005632	0.014848		1179.78	69550.6		1179.78	1179.78
																						0.050688	0.021504		18876.4	76629.2		18876.4	10618
																						0.005632	0.024576		8258.43	75449.4		8258.43	15337.1
																						0.01792	0.03072		9438.2	83707.9		9438.2	12977.5
																						0.015872	0.04608		8258.43	78988.8		8258.43	24775.3
																						0.005632	0.039936		3539.33	75449.4		3539.33	4719.1
																						0.059904	0.018432		21236	74269.7		21236	33033.7
																						0.01792	0.006656		4719.1	66011.2		4719.1	12977.5
																						0.083456	0.027648		3539.33	70730.3		3539.33	12977.5
																						0.006656	0.101888		5898.88	73089.9		5898.88	20056.2
																						0.008192	0.027648		5898.88	77809		5898.88	33033.7
																						0.018432	0.046592		2359.55	70730.3		2359.55	15337.1
																						0.037376	0.021504		7078.65	76629.2		7078.65	23595.5
																						0.008192	0.083456		8258.43	75449.4		8258.43	22415.7
																						0.027136	0.047104		1179.78	80168.5		1179.78	25955.1
																						0.011264	0.043008		1179.78	77809		1179.78	21236
																						0.011264	0.060928		20056.2	77809		20056.2	36573
																						0.006656	0.08192		4719.1	71910.1		4719.1	21236
																						0.008192	0.024576		21236	73089.9		21236	21236
																						0.008192	0.07936		10618	70730.3		10618	11797.8
																						0.018432	0.068608		2359.55	70730.3		2359.55	15337.1
																						0.027648	0.059392		5898.88	69550.6		5898.88	17696.6
																						0.024576	0.045056		8258.43	73089.9		8258.43	17696.6
																						0.005632	0.083968		0	80168.5		0	10618
																						0.047616	0.018944		23595.5	73089.9		23595.5	7078.65
																						0.018432	0.01792		3539.33	78988.8		3539.33	7078.65
																						0.008192	0.03072		3539.33	76629.2		3539.33	17696.6
																						0.034304	0.020992		10618	82528.1		10618	2359.55
																						0.014848	0.031232		5898.88	77809		5898.88	5898.88
																						0.037376	0.038912		10618	81348.3		10618	8258.43
																						0.018432	0.064		5898.88	70730.3		5898.88	16516.9
																						0.005632	0.025088		10618	76629.2		10618	7078.65
																						0.011264	0.006656		0	84887.6		0	0
																						0.045056	0.02816		5898.88	70730.3		5898.88	30674.2
																						0.005632	0.00768		14157.3	81348.3		14157.3	17696.6
																						0.008192	0.005632		4719.1	69550.6		4719.1	9438.2
																						0.00768	0.018432		1179.78	81348.3		1179.78	22415.7
																						0.01792	0.06144		15337.1	70730.3		15337.1	18876.4
																						0.009728	0.011264		21236	73089.9		21236	9438.2
																						0.040448	0.005632		1179.78	70730.3		1179.78	16516.9
																						0.031744	0.074752		18876.4	78988.8		18876.4	31853.9
																						0.021504	0.068096		0	75449.4		0	16516.9
																						0.060928	0.035328		15337.1	80168.5		15337.1	24775.3
																						0.005632	0.04608		2359.55	78988.8		2359.55	25955.1
																						0.0128	0.02816		7078.65	78988.8		7078.65	17696.6
																						0.006656	0.027648		4719.1	78988.8		4719.1	3539.33
																						0.068096	0.034304		8258.43	75449.4		8258.43	9438.2
																						0.005632	0.04096		11797.8	73089.9		11797.8	15337.1
																						0.008192	0.053248		7078.65	76629.2		7078.65	30674.2
																						0.021504	0.055296		5898.88	78988.8		5898.88	25955.1
																						0.014848	0.042496		7078.65	74269.7		7078.65	17696.6
																						0.0128	0.031232		7078.65	77809		7078.65	17696.6
																						0.00768	0.008192		10618	73089.9		10618	20056.2
																						0.005632	0.014848		1179.78	70730.3		1179.78	14157.3
																						0.008192	0.036864		9438.2	70730.3		9438.2	9438.2
																						0.008192	0.04352		20056.2	71910.1		20056.2	14157.3
																						0.00768	0.088576		11797.8	70730.3		11797.8	20056.2
																						0.011264	0.021504		28314.6	74269.7		28314.6	21236
																						0.008192	0.101888		25955.1	84887.6		25955.1	0
																						0.005632	0.04352		22415.7	69550.6		22415.7	14157.3
																						0.014848	0.03072		3539.33	76629.2		3539.33	16516.9
																						0.027648	0.014848		18876.4	71910.1		18876.4	15337.1
																						0.021504	0.031744		1179.78	77809		1179.78	14157.3
																						0.005632	0.072704		27134.8	78988.8		27134.8	11797.8
																						0.024576	0.031232		14157.3	76629.2		14157.3	12977.5
																						0.005632	0.00768		0	67191		0	1179.78
																						0.018432	0.015872		0	78988.8		0	15337.1
																						0.034304	0.041472		0	69550.6		0	12977.5
																						0.04608	0.034816		14157.3	80168.5		14157.3	48370.8
																						0.015872	0.033792		1179.78	78988.8		1179.78	8258.43
																						0.037376	0.02816		7078.65	75449.4		7078.65	28314.6
																						0.081408	0.027648		2359.55	78988.8		2359.55	31853.9
																						0.031232	0.008192		4719.1	80168.5		4719.1	22415.7
																						0.018432	0.041984		8258.43	70730.3		8258.43	15337.1
																						0.011264	0.035328		11797.8	76629.2		11797.8	9438.2
																						0.020992	0.079872		8258.43	73089.9		8258.43	15337.1
																						0.024576	0.008192		46011.2	73089.9		46011.2	10618
																						0.008192	0.083968		5898.88	73089.9		5898.88	9438.2
																						0.014848	0.07424		9438.2	78988.8		9438.2	5898.88
																						0.07168	0.071168		7078.65	71910.1		7078.65	11797.8
																						0.020992	0.042496		2359.55	77809		2359.55	23595.5
																						0.048128	0.008192		1179.78	66011.2		1179.78	10618
																						0.0896	0.021504		7078.65	63651.7		7078.65	3539.33
																						0.018432	0.02816		1179.78	77809		1179.78	25955.1
																						0.006656	0.027648		4719.1	71910.1		4719.1	14157.3
																						0.014848	0.018944		1179.78	70730.3		1179.78	36573
																						0.00768	0.037376		8258.43	69550.6		8258.43	21236
																						0.024576	0.042496		1179.78	69550.6		1179.78	17696.6
																						0.024576	0.056832			84887.6			31853.9
																						0.011264	0.006656			74269.7			31853.9
																						0.014848	0.041472			74269.7			11797.8
																						0.005632	0.011264			81348.3			21236
																						0.018432	0.091648			77809			18876.4
																						0.008192	0.086528			71910.1			9438.2
																						0.005632	0.065024			74269.7			23595.5
																						0.011264	0.102912			75449.4			24775.3
																						0.0128	0.103424			71910.1			21236
																						0.005632	0.018432			70730.3			16516.9
																						0.006656	0.045568			71910.1			20056.2
																						0.006656	0.024064			75449.4			33033.7
																						0.011264	0.024576			78988.8			28314.6
																						0.006656	0.052224			77809			8258.43
																						0.005632	0.055808			77809			2359.55
																						0.008192	0.077312			70730.3			12977.5
																						0.005632	0.053248			76629.2			8258.43
																						0.005632	0.021504			76629.2			16516.9
																						0.005632	0.11264			84887.6			18876.4
																						0.005632	0.088064			82528.1			8258.43
																						0.01792	0.025088			76629.2			11797.8
																						0.005632	0.018432			81348.3			23595.5
																						0.005632	0.03072			81348.3			31853.9
																						0.005632	0.0128			77809			24775.3
																						0.006656	0.038912			75449.4			15337.1
																						0.009728	0.025088			68370.8			7078.65
																							0.020992			67191			1179.78
																							0.027136			75449.4			17696.6
																							0.121856			74269.7			12977.5
																							0.108544			78988.8			1179.78
																							0.057856			71910.1			11797.8
																							0.02816			74269.7			9438.2
																							0.027136			87247.2			21236
																							0.006656			76629.2			23595.5
																							0.095744			68370.8			20056.2
																							0.027136			74269.7			14157.3
																							0.011264			68370.8			12977.5
																							0.062976			69550.6			16516.9
																							0.037376			78988.8			24775.3
																							0.059904			83707.9			31853.9
																							0.088576			69550.6			17696.6
																							0.024576			73089.9			25955.1
																							0.049664			73089.9			18876.4
																							0.027136			70730.3			16516.9
																							0.033792			70730.3			17696.6
																							0.063488			80168.5			7078.65
																							0.057344			82528.1			2359.55
																							0.035328			81348.3			11797.8
																							0.045056			76629.2			18876.4
																							0.049664			73089.9			15337.1
																							0.033792			70730.3			11797.8
																							0.037376			67191			3539.33
																							0.011264			74269.7			14157.3
																							0.008192			73089.9			12977.5
																							0.048128			74269.7			12977.5
																							0.0512			75449.4			10618
																							0.038912			76629.2			15337.1
																							0.033792			77809			21236
																							0.006656			74269.7			11797.8
																							0.024576			75449.4			14157.3
																							0.027648			71910.1			3539.33
																							0.025088			76629.2			17696.6
																							0.015872			70730.3			4719.1
																							0.03072			73089.9			7078.65
																							0.03072			81348.3			20056.2
																							0.034816			69550.6			2359.55
																							0.03072			71910.1			38932.6
																							0.015872			64831.5			16516.9
																							0.036864			71910.1			25955.1
																							0.021504			75449.4			33033.7
																							0.006656			90786.5			3539.33
																							0.044032			67191			15337.1
																							0.024064			76629.2			9438.2
																							0.036864			77809			5898.88
																							0.01792			80168.5			33033.7
																							0.027136			76629.2			30674.2
																							0.055296			80168.5			22415.7
																							0.027648			70730.3			12977.5
																							0.018944			80168.5			29494.4
																							0.021504			73089.9			8258.43
																							0.018944			81348.3			1179.78
																							0.06144			70730.3			14157.3
																							0.12544			69550.6			17696.6
																							0.07936			75449.4			16516.9
																							0.024576			80168.5			18876.4
																							0.074752			73089.9			20056.2
																							0.027648			81348.3			27134.8
																							0.005632			83707.9			14157.3
																							0.066048			81348.3			46011.2
																							0.022016			78988.8			23595.5
																							0.024576			77809			9438.2
																							0.024576			74269.7			12977.5
																							0.022016			84887.6			31853.9
																							0.08704			74269.7			10618
																							0.0896			77809			9438.2
																							0.098816			76629.2			15337.1
																							0.089088			78988.8			27134.8
																							0.008192			75449.4			22415.7
																							0.018432			70730.3			16516.9
																							0.092672			89606.7			5898.88
																							0.014848			73089.9			16516.9
																							0.015872			76629.2			16516.9
																							0.024576			74269.7			21236
																							0.048128			76629.2			20056.2
																							0.033792			77809			15337.1
																							0.040448			82528.1			5898.88
																							0.02816			71910.1			35393.3
																							0.0384			76629.2			20056.2
																							0.027648			75449.4			21236
																							0.02816			88427			5898.88
																							0.031232			75449.4			33033.7
																							0.02816			80168.5			27134.8
																							0.04352			82528.1			24775.3
																							0.027648			77809			18876.4
																							0.03072			78988.8			10618
																							0.031744			77809			17696.6
																							0.020992			81348.3			20056.2
																							0.031232			78988.8			23595.5
																							0.068608			77809			8258.43
																							0.113152			71910.1			14157.3
																							0.063488			74269.7			5898.88
																							0.011264			75449.4			11797.8
																							0.052224			74269.7			24775.3
																							0.059392			73089.9			14157.3
																							0.031744			70730.3			29494.4
																							0.018432			77809			31853.9
																							0.024576			80168.5			44831.5
																							0.020992			71910.1			34213.5
																							0.024576			73089.9			40112.4
																							0.0512			64831.5			4719.1
																							0.055296			76629.2			38932.6
																							0.020992			71910.1			23595.5
																							0.04096			73089.9			20056.2
																							0.13056			76629.2			22415.7
																							0.03072			78988.8			37752.8
																							0.147456			63651.7			4719.1
																							0.00768			64831.5			7078.65
																							0.155648			69550.6			10618
																							0.015872			60112.4			10618
																							0.018432			78988.8			55449.4
																							0.02816			67191			11797.8
																							0.118272			70730.3			9438.2
																							0.022016			71910.1			23595.5
																							0.014848			63651.7			1179.78
																							0.018432			67191			30674.2
																							0.027648			75449.4			29494.4
																							0.146944			69550.6			29494.4
																							0.059904			75449.4			33033.7
																							0.020992			75449.4			29494.4
																							0.100352			68370.8			16516.9
																							0.005632			70730.3			21236
																							0.039936			75449.4			33033.7
																							0.157696			71910.1			5898.88
																							0.119808			77809			30674.2
																							0.137216			63651.7			11797.8
																							0.154624			53033.7			1179.78
																							0.070144			73089.9			14157.3
																							0.102912			75449.4			47191
																							0.066048			74269.7			27134.8
																							0.015872			70730.3			14157.3
																							0.121856			76629.2			15337.1
																							0.01792			70730.3			31853.9
																							0.008192			67191			29494.4
																							0.011264			68370.8			21236
																							0.122368			62471.9			14157.3
																							0.141824			74269.7			10618
																							0.018432			77809			7078.65
																							0.024576			73089.9			10618
																							0.09984			73089.9			8258.43
																							0.048128			70730.3			3539.33
																							0.0384			77809			51910.1
																							0.027648			67191			37752.8
																							0.015872			75449.4			16516.9
																							0.031232			66011.2			12977.5
																							0.009728			80168.5			5898.88
																							0.054272			61292.1			4719.1
																							0.031232			73089.9			34213.5
																							0.085504			75449.4			38932.6
																							0.02816			73089.9			29494.4
																							0.01792			80168.5			4719.1
																							0.015872			73089.9			2359.55
																							0.008192			80168.5			18876.4
																							0.008192			68370.8			17696.6
																							0.09472			84887.6			29494.4
																							0.156672			69550.6			17696.6
																							0.005632			78988.8			30674.2
																							0.104448			74269.7			25955.1
																							0.02816			86067.4			41292.1
																							0.00768			81348.3			2359.55
																							0.020992			81348.3			0
																							0.024576			70730.3			14157.3
																							0.116736			76629.2			25955.1
																							0.0128			77809			18876.4
																							0.07168			81348.3			27134.8
																							0.068096			78988.8			12977.5
																							0.081408			88427			35393.3
																							0.005632			71910.1			23595.5
																							0.005632			75449.4			22415.7
																							0.027136			77809			17696.6
																							0.037376			75449.4			27134.8
																							0.078336			75449.4			18876.4
																							0.088576			70730.3			21236
																							0.009728			74269.7			17696.6
																							0.12032			74269.7			12977.5
																							0.059904			74269.7			25955.1
																							0.075264			78988.8			29494.4
																							0.024576			75449.4			16516.9
																							0.037888			75449.4			28314.6
																							0.033792			77809			15337.1
																							0.027648			77809			24775.3
																							0.037888			75449.4			24775.3
																							0.033792			80168.5			21236
																							0.075264			75449.4			11797.8
																							0.096768			73089.9			20056.2
																							0.03072			80168.5			17696.6
																							0.081408			77809			16516.9
																							0.027648			78988.8			27134.8
																							0.086528			73089.9			17696.6
																							0.082944			71910.1			14157.3
																							0.03072			78988.8			10618
																							0.03072			76629.2			9438.2
																							0.037888			71910.1			8258.43
																							0.062976			69550.6			7078.65
																							0.020992			77809			16516.9
																							0.084992			80168.5			9438.2
																							0.031232			81348.3			25955.1
																							0.027648			75449.4			15337.1
																							0.0128			74269.7			16516.9
																							0.024064			81348.3			3539.33
																							0.027648			78988.8			4719.1
																							0.021504			74269.7			15337.1
																							0.039936			75449.4			12977.5
																							0.01792			71910.1			16516.9
																							0.081408			74269.7			21236
																							0.022016			71910.1			15337.1
																							0.034304			80168.5			20056.2
																							0.033792			71910.1			14157.3
																							0.015872			73089.9			5898.88
																							0.043008			78988.8			21236
																							0.034304			69550.6			8258.43
																							0.01792			76629.2			22415.7
																							0.018432			76629.2			20056.2
																							0.033792			73089.9			3539.33
																							0.101376			81348.3			18876.4
																							0.03072			71910.1			16516.9
																							0.027648			73089.9			11797.8
																							0.033792			73089.9			16516.9
																							0.01792			66011.2			28314.6
																							0.090112			73089.9			15337.1
																							0.108032			75449.4			11797.8
																							0.015872			73089.9			27134.8
																							0.063488			77809			12977.5
																							0.034816			71910.1			14157.3
																							0.024576			73089.9			14157.3
																							0.024064			76629.2			28314.6
																							0.005632			80168.5			10618
																							0.021504			63651.7			25955.1
																							0.036864			70730.3			16516.9
																							0.020992			69550.6			16516.9
																							0.027648			76629.2			16516.9
																							0.0128			73089.9			24775.3
																							0.018944			76629.2			33033.7
																							0.018432			74269.7			21236
																							0.021504			74269.7			12977.5
																							0.014848			73089.9			10618
																							0.025088			70730.3			2359.55
																							0.024576			87247.2			47191
																							0.069632			76629.2			15337.1
																							0.060928			66011.2			8258.43
																							0.043008			68370.8			3539.33
																							0.08448			77809			29494.4
																							0.02816			68370.8			18876.4
																							0.03072			69550.6			18876.4
																							0.018432			73089.9			16516.9
																							0.015872			69550.6			14157.3
																							0.093696			64831.5			1179.78
																							0.033792			70730.3			15337.1
																							0.020992			71910.1			10618
																							0.01792			73089.9			11797.8
																							0.042496			69550.6			2359.55
																							0.025088			68370.8			2359.55
																							0.024064			75449.4			10618
																							0.024576			73089.9			16516.9
																							0.01792			75449.4			24775.3
																							0.005632			73089.9			15337.1
																							0.015872			70730.3			10618
																							0.015872			67191			16516.9
																							0.024576			68370.8			8258.43
																							0.0128			75449.4			11797.8
																							0.018944			76629.2			27134.8
																							0.009728			77809			8258.43
																							0.055296			81348.3			3539.33
																							0.047616			71910.1			14157.3
																							0.024064			73089.9			20056.2
																							0.008192			78988.8			11797.8
																							0.010752			73089.9			16516.9
																							0.027136			76629.2			15337.1
																							0.014848			83707.9			16516.9
																							0.047104			78988.8			5898.88
																							0.01792			74269.7			16516.9
																							0.01024			74269.7			17696.6
																							0.024064			78988.8			17696.6
																							0.018432			74269.7			12977.5
																							0.025088			73089.9			15337.1
																							0.031232			63651.7			30674.2
																							0.024576			70730.3			12977.5
																							0.027648			75449.4			22415.7
																							0.014848			70730.3			18876.4
																							0.014848			71910.1			12977.5
																							0.018432			80168.5			28314.6
																							0.040448			73089.9			37752.8
																							0.031232			73089.9			22415.7
																							0.01792			83707.9			24775.3
																							0.025088			75449.4			17696.6
																							0.024576			77809			23595.5
																							0.034816			81348.3			10618
																							0.034304			78988.8			10618
																							0.011264			77809			17696.6
																							0.034816			76629.2			15337.1
																							0.037376			84887.6			2359.55
																							0.054272			75449.4			9438.2
																							0.024064			93146.1			0
																							0.024576			80168.5			15337.1
																							0.101888			83707.9			24775.3
																							0.041472			86067.4			17696.6
																							0.014848			73089.9			14157.3
																							0.027648			71910.1			25955.1
																							0.034304			71910.1			11797.8
																							0.0128			74269.7			15337.1
																							0.008192			75449.4			15337.1
																							0.014848			63651.7			4719.1
																							0.014848			69550.6			11797.8
																							0.06656			76629.2			21236
																							0.057344			70730.3			14157.3
																							0.020992			74269.7			11797.8
																							0.053248			67191			3539.33
																							0.01792			71910.1			20056.2
																							0.020992			77809			15337.1
																							0.011264			84887.6			8258.43
																							0.01792			81348.3			31853.9
																							0.024064			77809			31853.9
																							0.024576			68370.8			17696.6
																							0.027648			66011.2			9438.2
																							0.021504			70730.3			20056.2
																							0.011776			68370.8			4719.1
																							0.01792			74269.7			14157.3
																							0.02816			75449.4			17696.6
																							0.018432			70730.3			11797.8
																							0.067072			77809			15337.1
																							0.059392			76629.2			12977.5
																							0.041472			76629.2			14157.3
																							0.011264			74269.7			15337.1
																							0.037376			76629.2			16516.9
																							0.005632			78988.8			3539.33
																							0.021504			76629.2			22415.7
																							0.034816			70730.3			36573
																							0.024064			77809			41292.1
																							0.015872			82528.1			31853.9
																							0.014848			83707.9			46011.2
																							0.014848			76629.2			9438.2
																							0.018432			76629.2			8258.43
																							0.026112			80168.5			30674.2
																							0.008192			71910.1			9438.2
																							0.031744			83707.9			28314.6
																							0.141824			90786.5			10618
																							0.131584			71910.1			18876.4
																							0.190464			78988.8			16516.9
																							0.171008			82528.1			29494.4
																							0.015872			77809			31853.9
																							0.024064			68370.8			2359.55
																							0.088064			80168.5			22415.7
																							0.015872			71910.1			15337.1
																							0.101888			77809			17696.6
																							0.067584			71910.1			30674.2
																							0.064			71910.1			15337.1
																							0.024064			77809			25955.1
																							0.018944			77809			15337.1
																							0.070144			76629.2			34213.5
																							0.09728			68370.8			20056.2
																							0.00768			66011.2			4719.1
																							0.053248			77809			14157.3
																							0.073728			75449.4			18876.4
																							0.066048			76629.2			3539.33
																							0.066048			74269.7			9438.2
																							0.024576			80168.5			12977.5
																							0.024576			77809			12977.5
																							0.018432			80168.5			11797.8
																							0.091136			77809			1179.78
																							0.050176			82528.1			0
																							0.014848			74269.7			14157.3
																							0.054272			66011.2			2359.55
																							0.045056			67191			20056.2
																							0.005632			73089.9			8258.43
																							0.011264			73089.9			12977.5
																							0.040448			76629.2			16516.9
																							0.044032			73089.9			20056.2
																							0.020992			70730.3			31853.9
																							0.0128			74269.7			27134.8
																							0.005632			69550.6			35393.3
																							0.01792			74269.7			38932.6
																							0.018432			78988.8			21236
																							0.024576			80168.5			15337.1
																							0.020992			80168.5			10618
																							0.031232			77809			27134.8
																							0.065536			83707.9			5898.88
																							0.024064			75449.4			15337.1
																							0.055296			76629.2			18876.4
																							0.02816			76629.2			17696.6
																							0.071168			81348.3			20056.2
																							0.024576			82528.1			30674.2
																							0.021504			82528.1			15337.1
																							0.034304			71910.1			27134.8
																							0.008192			71910.1			14157.3
																							0.103936			74269.7			14157.3
																							0.033792			71910.1			20056.2
																							0.02816			73089.9			23595.5
																							0.076288			76629.2			21236
																							0.018432			75449.4			12977.5
																							0.049664			71910.1			14157.3
																							0.075264			67191			3539.33
																							0.011264			73089.9			16516.9
																							0.020992			74269.7			23595.5
																							0.027136			70730.3			16516.9
																							0.024064			73089.9			18876.4
																							0.038912			74269.7			18876.4
																							0.033792			71910.1			16516.9
																							0.04608			69550.6			16516.9
																							0.027648			80168.5			22415.7
																							0.02816			74269.7			7078.65
																							0.021504			71910.1			10618
																							0.024064			80168.5			27134.8
																							0.044032			75449.4			17696.6
																							0.01792			70730.3			14157.3
																							0.038912			78988.8			3539.33
																							0.021504			77809			14157.3
																							0.027648			81348.3			33033.7
																							0.021504			76629.2			21236
																							0.033792			75449.4			12977.5
																							0.0128			80168.5			11797.8
																							0.021504			81348.3			7078.65
																							0.059904			73089.9			15337.1
																							0.014848			73089.9			1179.78
																							0.024576			73089.9			14157.3
																							0.005632			77809			22415.7
																							0.031232			84887.6			30674.2
																							0.059904			80168.5			18876.4
																							0.038912			83707.9			35393.3
																							0.040448			78988.8			2359.55
																							0.02816			69550.6			14157.3
																							0.034816			69550.6			16516.9
																							0.022016			70730.3			20056.2
																							0.005632			69550.6			9438.2
																							0.014848			67191			3539.33
																							0.108032			75449.4			8258.43
																							0.07936			73089.9			12977.5
																							0.031232			81348.3			27134.8
																							0.129024			83707.9			16516.9
																							0.005632			82528.1			23595.5
																							0.014848			76629.2			15337.1
																							0.01792			74269.7			14157.3
																							0.01792			75449.4			15337.1
																							0.018432			77809			12977.5
																							0.0128			75449.4			16516.9
																							0.0128			80168.5			7078.65
																							0.024576			76629.2			11797.8
																							0.038912			78988.8			9438.2
																							0.045568			71910.1			9438.2
																							0.111104			71910.1			9438.2
																							0.018432			70730.3			8258.43
																							0.031744			74269.7			17696.6
																							0.015872			84887.6			15337.1
																							0.031744			76629.2			10618
																							0.025088			77809			12977.5
																							0.009728			75449.4			10618
																							0.037888			74269.7			16516.9
																							0.014848			70730.3			28314.6
																							0.022016			69550.6			11797.8
																							0.021504			75449.4			14157.3
																							0.020992			75449.4			15337.1
																							0.024064			75449.4			18876.4
																							0.018944			80168.5			20056.2
																							0.008192			77809			17696.6
																							0.01792			71910.1			12977.5
																							0.00768			74269.7			18876.4
																							0.015872			71910.1			17696.6
																							0.031232			74269.7			18876.4
																							0.034304			82528.1			23595.5
																							0.03072			83707.9			10618
																							0.025088			74269.7			7078.65
																							0.018432			73089.9			15337.1
																							0.046592			80168.5			9438.2
																							0.02816			78988.8			5898.88
																							0.018432			78988.8			8258.43
																							0.024064			74269.7			14157.3
																							0.044032			76629.2			20056.2
																							0.024576			69550.6			17696.6
																							0.033792			81348.3			15337.1
																							0.014848			74269.7			24775.3
																							0.005632			77809			8258.43
																							0.041984			70730.3			30674.2
																							0.031232			68370.8			9438.2
																							0.018432			77809			9438.2
																							0.005632			78988.8			12977.5
																							0.0384			75449.4			15337.1
																							0.04096			81348.3			1179.78
																							0.03072			75449.4			10618
																							0.018432			76629.2			4719.1
																							0.0128			67191			35393.3
																							0.008192			80168.5			18876.4
																							0.024576			66011.2			41292.1
																							0.021504			67191			30674.2
																							0.011264			67191			25955.1
																							0.0128			81348.3			22415.7
																							0.00768			70730.3			35393.3
																							0.036864			71910.1			18876.4
																							0.015872			70730.3			30674.2
																							0.013824			66011.2			29494.4
																							0.011264			70730.3			41292.1
																							0.011264			77809			33033.7
																							0.034816			69550.6			4719.1
																							0.027136			74269.7			27134.8
																							0.006656			80168.5			20056.2
																							0.014848			82528.1			11797.8
																							0.014848			76629.2			9438.2
																							0.008192			69550.6			12977.5
																							0.024064			74269.7			18876.4
																							0.0128			74269.7			12977.5
																							0.016896			80168.5			5898.88
																							0.041984			64831.5			7078.65
																							0.014848			75449.4			15337.1
																							0.009728			77809			15337.1
																							0.005632			77809			4719.1
																							0.011264			82528.1			14157.3
																							0.020992			61292.1			12977.5
																							0.006656			75449.4			20056.2
																							0.010752			73089.9			27134.8
																							0.0128			75449.4			7078.65
																							0.034304			73089.9			18876.4
																							0.042496			75449.4			17696.6
																							0.022016			77809			11797.8
																							0.014848			67191			4719.1
																							0.006656			68370.8			8258.43
																							0.045568			80168.5			2359.55
																							0.027136			82528.1			1179.78
																							0.020992			80168.5			2359.55
																							0.006656			80168.5			1179.78
																							0.049152			84887.6			2359.55
																							0.044544			66011.2			2359.55
																							0.065024			66011.2			11797.8
																							0.029696			74269.7			14157.3
																							0.028672			80168.5			15337.1
																							0.060928			78988.8			10618
																							0.03072			74269.7			17696.6
																							0.018432			82528.1			2359.55
																							0.014848			75449.4			12977.5
																							0.024064			74269.7			9438.2
																							0.01792			77809			3539.33
																							0.009728			71910.1			23595.5
																							0.026112			76629.2			30674.2
																							0.06144			82528.1			10618
																							0.01792			84887.6			17696.6
																							0.018432			100225			0
																							0.009728			66011.2			10618
																							0.014848			70730.3			16516.9
																							0.008704			78988.8			34213.5
																							0.011264			75449.4			17696.6
																							0.018432			77809			1179.78
																							0.008192			70730.3			20056.2
																							0.011264			75449.4			9438.2
																							0.006656			74269.7			0
																							0.0128			66011.2			0
																							0.014848			76629.2			4719.1
																							0.009728			80168.5			9438.2
																							0.033792			78988.8			11797.8
																							0.020992			77809			24775.3
																							0.005632			73089.9			1179.78
																							0.021504			70730.3			9438.2
																							0.005632			70730.3			17696.6
																							0.027648			73089.9			18876.4
																							0.0128			78988.8			4719.1
																							0.009728			74269.7			23595.5
																							0.020992			75449.4			9438.2
																							0.029184			71910.1			1179.78
																							0.006656			76629.2			23595.5
																							0.024064			70730.3			1179.78
																							0.034304			56573			27134.8
																							0.008192			61292.1			29494.4
																							0.014336			68370.8			43651.7
																							0.016896			73089.9			22415.7
																							0.024576			78988.8			21236
																							0.020992			76629.2			17696.6
																							0.005632			73089.9			12977.5
																							0.005632			76629.2			24775.3
																							0.027648			78988.8			47191
																							0.005632			71910.1			18876.4
																							0.021504			68370.8			10618
																							0.042496			80168.5			10618
																							0.035328			71910.1			20056.2
																							0.010752			61292.1			22415.7
																							0.009728			74269.7			15337.1
																							0.008192			71910.1			17696.6
																							0.008192			74269.7			17696.6
																							0.005632			83707.9			4719.1
																							0.008192			83707.9			14157.3
																							0.008704			83707.9			5898.88
																							0.008192			63651.7			22415.7
																							0.011264			73089.9			18876.4
																							0.012288			68370.8			0
																							0.014848			61292.1			4719.1
																							0.01792			77809			9438.2
																							0.005632			78988.8			18876.4
																							0.027136			86067.4			8258.43
																							0.006656			87247.2			8258.43
																							0.027136			84887.6			9438.2
																							0.018944			78988.8			0
																							0.005632			78988.8			15337.1
																							0.005632			81348.3			9438.2
																							0.005632			80168.5			8258.43
																							0.018432			84887.6			2359.55
																							0.009728			78988.8			17696.6
																							0.008192			77809			12977.5
																							0.033792			78988.8			16516.9
																							0.011264			82528.1			22415.7
																							0.013824			84887.6			16516.9
																							0.004608			83707.9			21236
																							0.005632			87247.2			11797.8
																							0.009728			84887.6			7078.65
																							0.011264			86067.4			24775.3
																							0.037888			81348.3			17696.6
																							0.024576			81348.3			2359.55
																							0.034816			73089.9			5898.88
																							0.016896			82528.1			14157.3
																							0.013824			81348.3			2359.55
																							0.011264			80168.5			1179.78
																							0.005632			83707.9			2359.55
																							0.005632			74269.7			8258.43
																							0.0128			74269.7			3539.33
																							0.005632			78988.8			8258.43
																							0.024576			68370.8			1179.78
																							0.014848			86067.4			11797.8
																							0.03072			71910.1			12977.5
																							0.0128			74269.7			9438.2
																							0.022016			77809			17696.6
																							0.027648			76629.2			1179.78
																							0.011264			69550.6			0
																							0.085504			69550.6			1179.78
																							0.013312			71910.1			7078.65
																							0.0128			82528.1			7078.65
																							0.009728			83707.9			15337.1
																							0.006656			83707.9			3539.33
																							0.010752			83707.9			2359.55
																							0.035328			70730.3			7078.65
																							0.006656			75449.4			5898.88
																							0.018432			71910.1			3539.33
																							0.009728			76629.2			3539.33
																							0.014848			68370.8			2359.55
																							0.014848			74269.7			10618
																							0.010752			74269.7			11797.8
																							0.024576			76629.2			0
																							0.008704			83707.9			33033.7
																							0.027136			73089.9			9438.2
																							0.011264			77809			18876.4
																							0.008192			74269.7			9438.2
																							0.01792			81348.3			9438.2
																							0.006656			71910.1			8258.43
																							0.03072			82528.1			18876.4
																							0.005632			78988.8			12977.5
																							0.057856			74269.7			2359.55
																							0.00512			74269.7			10618
																							0.018944			78988.8			7078.65
																							0.013312			77809			9438.2
																							0.005632			81348.3			3539.33
																							0.0128			82528.1			12977.5
																							0.012288			82528.1			25955.1
																							0.014848			89606.7			33033.7
																							0.009728			84887.6			24775.3
																							0.005632			86067.4			30674.2
																							0.005632			97865.2			3539.33
																							0.006656			90786.5			25955.1
																							0.005632			78988.8			11797.8
																							0.013824			88427			17696.6
																							0.014848			77809			15337.1
																							0.011264			74269.7			7078.65
																							0.006144			75449.4			10618
																							0.00512			74269.7			7078.65
																							0.005632			84887.6			33033.7
																							0.005632			80168.5			12977.5
																							0.011264			82528.1			1179.78
																							0.008192			81348.3			3539.33
																							0.027136			74269.7			7078.65
																							0.005632			77809			11797.8
																							0.024064			88427			24775.3
																							0.048128			75449.4			16516.9
																							0.014848			78988.8			8258.43
																							0.014848			64831.5			0
																							0.011776			77809			22415.7
																							0.010752			80168.5			3539.33
																							0.005632			87247.2			28314.6
																							0.008192			81348.3			23595.5
																							0.009728			82528.1			5898.88
																							0.011264			73089.9			5898.88
																							0.0128			69550.6			4719.1
																							0.015872			68370.8			7078.65
																							0.011776			75449.4			28314.6
																							0.033792			73089.9			11797.8
																							0.0128			77809			8258.43
																							0.009728			84887.6			7078.65
																							0.005632			81348.3			12977.5
																							0.0128			76629.2			7078.65
																							0.017408			71910.1			2359.55
																							0.0128			83707.9			1179.78
																							0.006656			84887.6			7078.65
																							0.00512			83707.9			15337.1
																							0.011776			77809			12977.5
																							0.024576			87247.2			7078.65
																							0.014848			81348.3			5898.88
																							0.027136			78988.8			14157.3
																							0.037376			75449.4			9438.2
																							0.02816			74269.7			4719.1
																							0.011264			83707.9			2359.55
																							0.037376			81348.3			2359.55
																							0.0128			81348.3			4719.1
																							0.020992			78988.8			7078.65
																							0.011264			80168.5			8258.43
																							0.024576			80168.5			21236
																							0.02816			80168.5			2359.55
																							0.031232			75449.4			1179.78
																							0.143872			80168.5			3539.33
																							0.020992			76629.2			1179.78
																							0.00768			73089.9			3539.33
																							0.006656			99044.9			2359.55
																							0.020992			81348.3			11797.8
																							0.024576			75449.4			5898.88
																							0.006656			78988.8			10618
																							0.014848			77809			2359.55
																							0.012288			77809			3539.33
																							0.024576			77809			8258.43
																							0.028672			93146.1			0
																							0.060416			77809			9438.2
																							0.018432			81348.3			4719.1
																							0.008192			78988.8			4719.1
																							0.018432			81348.3			18876.4
																							0.011264			77809			7078.65
																							0.020992			76629.2			9438.2
																							0.011264			76629.2			21236
																							0.011264			81348.3			29494.4
																							0.048128			76629.2			3539.33
																							0.0256			75449.4			5898.88
																							0.011264			96685.4			1179.78
																							0.009728			91966.3			1179.78
																							0.009728			97865.2			1179.78
																							0.005632			96685.4			2359.55
																							0.021504			78988.8			3539.33
																							0.006656			71910.1			10618
																							0.024064			71910.1			8258.43
																							0.005632			69550.6			2359.55
																							0.018432			66011.2			2359.55
																							0.013312			74269.7			3539.33
																							0.014848			78988.8			11797.8
																							0.0128			82528.1			10618
																							0.019456			81348.3			9438.2
																							0.018944			81348.3			11797.8
																							0.0128			81348.3			8258.43
																							0.008192			77809			9438.2
																							0.013824			73089.9			12977.5
																							0.022528			74269.7			9438.2
																							0.008704			75449.4			1179.78
																							0.005632			75449.4			1179.78
																							0.00512			75449.4			25955.1
																							0.008192			75449.4			12977.5
																							0.008192			76629.2			7078.65
																							0.006656			80168.5			14157.3
																							0.017408			81348.3			12977.5
																							0.015872			83707.9			2359.55
																							0.006656			82528.1			11797.8
																							0.0128			76629.2			14157.3
																							0.015872			81348.3			20056.2
																							0.005632			77809			17696.6
																							0.005632			82528.1			24775.3
																							0.010752			82528.1			7078.65
																							0.006656			80168.5			7078.65
																							0.01792			87247.2			15337.1
																							0.033792			82528.1			16516.9
																							0.0128			83707.9			4719.1
																							0.019456			84887.6			0
																							0.005632			86067.4			3539.33
																							0.031744			84887.6			1179.78
																							0.015872			88427			1179.78
																							0.010752			86067.4			3539.33
																							0.021504			74269.7			1179.78
																							0.014848			83707.9			5898.88
																							0.006656			82528.1			5898.88
																							0.00768			86067.4			5898.88
																							0.016896			74269.7			1179.78
																							0.014848			87247.2			23595.5
																							0.024064			82528.1			11797.8
																							0.006656			84887.6			12977.5
																							0.00768			91966.3			9438.2
																							0.012288			90786.5			9438.2
																							0.015872			86067.4			5898.88
																							0.008192			83707.9			29494.4
																							0.030208			74269.7			0
																							0.027648			87247.2			1179.78
																							0.027136			89606.7			2359.55
																							0.008192			84887.6			47191
																							0.014848			86067.4			9438.2
																							0.008192			83707.9			12977.5
																							0.008704			84887.6			18876.4
																							0.015872			80168.5			17696.6
																							0.024576			83707.9			10618
																							0.005632			81348.3			11797.8
																							0.018432			94325.8			1179.78
																							0.021504			81348.3			9438.2
																							0.005632			87247.2			5898.88
																							0.011264			90786.5			4719.1
																							0.020992			89606.7			8258.43
																							0.014848			77809			2359.55
																							0.017408			84887.6			0
																							0.006656			83707.9			0
																							0.014848			87247.2			14157.3
																							0.005632			84887.6			7078.65
																							0.024064			89606.7			1179.78
																							0.018432			78988.8			11797.8
																							0.005632			76629.2			5898.88
																							0.005632			81348.3			11797.8
																							0.009728			83707.9			12977.5
																							0.006656			88427			7078.65
																							0.008192			83707.9			8258.43
																							0.015872			84887.6			3539.33
																							0.011264			82528.1			2359.55
																							0.0128			73089.9			12977.5
																							0.006656			81348.3			16516.9
[truncated: 855 more rows]

## Sheet: Figure3 
Panel D									Panel E
Average Gcamp signal triggered on vocal initiation									Permutation test on signal with random triggers
X-axis (time)	Mouse 1	Mouse 2	Mouse 3	Mouse 4	Mouse 5	Mouse 6	Mean		X-axis(time)	Mean	STD
-8	-0.00887933	-0.0528179	-0.0136655	-0.0171191	0.00236741	-0.00172219	-0.0153061		-8	0.000777842	0.0187004
-7.9	-0.00926111	-0.0605495	-0.0145748	-0.0134225	0.000667221	-0.00398174	-0.0168537		-7.9	0.000824976	0.0182087
-7.8	-0.00324014	-0.0770295	-0.0119199	-0.0146576	0.00103675	-0.00397331	-0.0182973		-7.8	0.000892649	0.0183086
-7.7	-0.00270316	-0.0723603	-0.0155824	-0.0162674	0.00161148	-0.00571803	-0.0185033		-7.7	0.000846157	0.0182624
-7.6	-0.00418061	-0.061362	-0.0194718	-0.0111446	0.000605154	-0.0096905	-0.0175407		-7.6	0.000705092	0.0176699
-7.5	-0.00568795	-0.0480616	-0.0169443	-0.00647488	-0.000252556	-0.015086	-0.0154179		-7.5	0.00027012	0.0172502
-7.4	-0.0105983	-0.0305819	-0.00996638	-0.00509798	-0.00125645	-0.0171289	-0.0124383		-7.4	-0.000132214	0.0176698
-7.3	-0.00923475	-0.0246716	0.000772457	-0.000877447	-0.00277607	-0.0149704	-0.00862629		-7.3	-0.000423079	0.0182946
-7.2	-0.00404133	-0.018672	0.00151972	-0.00205075	-0.00676557	-0.0174439	-0.00790897		-7.2	-0.000684031	0.0178366
-7.1	-0.000739335	-0.00529512	-0.0079726	-0.00482749	-0.00861548	-0.0190032	-0.0077422		-7.1	-0.000598527	0.0174126
-7	0.00246583	0.00188102	-0.0103327	-0.00394939	-0.00667706	-0.0167941	-0.00556773		-7	-0.000357526	0.0177908
-6.9	0.00504503	0.00553379	-0.00478966	-0.00110232	-0.00483848	-0.0157469	-0.00264975		-6.9	-0.000415497	0.0181378
-6.8	0.00939991	0.0141406	-0.0043629	0.00280172	-0.00360724	-0.0161807	0.000365243		-6.8	-0.000528756	0.017764
-6.7	0.00975585	0.0239104	-0.012919	0.00639574	-0.00517762	-0.0198057	0.000359942		-6.7	-0.00049105	0.0185847
-6.6	0.00458242	0.0414966	-0.0184351	0.0178239	-0.00966252	-0.0245483	0.00187617		-6.6	-0.0005327	0.0201069
-6.5	0.00412779	0.056091	-0.0131029	0.027122	-0.0144847	-0.0271682	0.00543084		-6.5	-0.000633809	0.0216902
-6.4	0.00648976	0.0616305	-0.00229113	0.030547	-0.0184787	-0.0282104	0.00828118		-6.4	-0.000696683	0.0230907
-6.3	0.0059913	0.0813331	0.00176011	0.0374141	-0.0201938	-0.0254678	0.0134728		-6.3	-0.000512224	0.0242333
-6.2	0.00844286	0.104367	-0.00581217	0.043192	-0.0211753	-0.0204893	0.0180874		-6.2	-0.000360828	0.0251401
-6.1	0.0109364	0.111274	-0.0177822	0.0434417	-0.0228014	-0.0159995	0.0181781		-6.1	-0.000417618	0.0261619
-6	0.00884721	0.11514	-0.0115035	0.0459923	-0.0244527	-0.0123826	0.0202734		-6	-0.000227083	0.0277108
-5.9	0.00756514	0.120114	8.56089e-06	0.0553507	-0.0249385	-0.0096954	0.024734		-5.9	-8.3236e-05	0.029313
-5.8	0.00825092	0.110592	0.0115378	0.0620418	-0.0239348	-0.00835878	0.0266882		-5.8	-0.000477633	0.0304458
-5.7	0.00691247	0.0966316	0.0289469	0.0612654	-0.0242945	-0.0119098	0.0262587		-5.7	-0.000962604	0.0316657
-5.6	0.00372654	0.0970714	0.0227113	0.0603099	-0.0272963	-0.0180834	0.0230732		-5.6	-0.00118385	0.0324488
-5.5	0.0018545	0.107291	0.00348921	0.0645979	-0.0282095	-0.0198977	0.0215208		-5.5	-0.00133684	0.0325089
-5.4	0.00412598	0.11555	-0.000448873	0.0663926	-0.0244382	-0.0182929	0.0238148		-5.4	-0.00149915	0.0332755
-5.3	0.00547132	0.119667	0.000221075	0.0636282	-0.0172318	-0.0165081	0.0258747		-5.3	-0.00152415	0.0345799
-5.2	-0.000825782	0.119869	-0.0100902	0.0604665	-0.00937598	-0.0129715	0.024512		-5.2	-0.0013904	0.0358611
-5.1	0.000161708	0.112138	-0.0151997	0.0568206	-0.00673569	-0.0102833	0.0228169		-5.1	-0.00126388	0.0364084
-5	0.00791609	0.106952	-0.004813	0.0498492	-0.0074979	-0.00899737	0.0239016		-5	-0.00117665	0.0368789
-4.9	0.0126162	0.104154	-0.000592703	0.0404133	-0.00814241	-0.00583055	0.0237696		-4.9	-0.00105083	0.0376899
-4.8	0.0137182	0.102727	0.0159365	0.0278265	-0.00819146	-0.00325275	0.0247941		-4.8	-0.0010641	0.0380903
-4.7	0.0161569	0.0996307	0.0390714	0.0144009	-0.00688431	-0.00478257	0.0262655		-4.7	-0.00145083	0.0387619
-4.6	0.0210437	0.0898059	0.0368598	-0.0016224	-0.00606144	-0.00845599	0.0219282		-4.6	-0.0019809	0.0392577
-4.5	0.0243092	0.079789	0.0275669	-0.0217152	-0.00533105	-0.0110167	0.0156004		-4.5	-0.00236753	0.039884
-4.4	0.0245532	0.0717109	0.0256545	-0.0242151	-0.00593346	-0.0139736	0.0129661		-4.4	-0.00266804	0.040346
-4.3	0.025364	0.0665348	0.0315757	-0.0143642	-0.00781896	-0.0146838	0.0144346		-4.3	-0.00281515	0.0405495
-4.2	0.0251057	0.0619236	0.0438725	-0.0124043	-0.0104065	-0.0120683	0.0160038		-4.2	-0.00281646	0.0409144
-4.1	0.0179503	0.04829	0.057018	-0.0159451	-0.0121723	-0.0095388	0.014267		-4.1	-0.00277845	0.0420699
-4	0.0164375	0.0376659	0.0675604	-0.0195059	-0.01262	-0.00760114	0.0136561		-4	-0.00244459	0.0430799
-3.9	0.0178407	0.0384072	0.072339	-0.0249891	-0.0121739	-0.0049859	0.0144063		-3.9	-0.002245	0.0434814
-3.8	0.017737	0.0340504	0.0707485	-0.0318302	-0.00688989	-0.000268309	0.0139246		-3.8	-0.00246785	0.0439012
-3.7	0.0176704	0.0305485	0.0662816	-0.0375962	0.00106742	0.00179296	0.0132941		-3.7	-0.00241914	0.044792
-3.6	0.0191613	0.0410069	0.060121	-0.0447896	0.00690086	-0.000785912	0.0136024		-3.6	-0.00234545	0.0454003
-3.5	0.016945	0.0512369	0.0606445	-0.0533714	0.00965978	-0.00417325	0.0134903		-3.5	-0.0024767	0.0460624
-3.4	0.016743	0.0537684	0.0691608	-0.058521	0.012967	-0.0041206	0.0149996		-3.4	-0.00252714	0.0471312
-3.3	0.0237474	0.0538131	0.0715529	-0.060323	0.0176419	-0.000766719	0.0176109		-3.3	-0.00278414	0.0477373
-3.2	0.0259325	0.0729244	0.0730897	-0.0653783	0.020584	0.00203997	0.021532		-3.2	-0.00304107	0.0483631
-3.1	0.0268591	0.0953142	0.0760063	-0.0670757	0.0174451	0.00192664	0.0250793		-3.1	-0.00350727	0.0494223
-3	0.0282814	0.0999332	0.0782349	-0.0632726	0.0109457	0.00132947	0.0259087		-3	-0.00393987	0.0506512
-2.9	0.0249878	0.098707	0.0767046	-0.0612268	0.00695832	0.00249037	0.0247702		-2.9	-0.00371233	0.0517844
-2.8	0.027381	0.0891421	0.0694819	-0.0587052	0.00594545	0.00217675	0.0225703		-2.8	-0.0032951	0.0524188
-2.7	0.032565	0.0797244	0.0739547	-0.0517081	0.00827336	0.00207137	0.0241468		-2.7	-0.0028856	0.0527562
-2.6	0.0333944	0.0813557	0.0841369	-0.0471558	0.0145027	0.00352839	0.0282937		-2.6	-0.00258206	0.053855
-2.5	0.0389245	0.0835701	0.088341	-0.0445979	0.02039	0.00395376	0.0317636		-2.5	-0.0020652	0.0554888
-2.4	0.0432998	0.0904374	0.100476	-0.0389357	0.0287345	0.00784403	0.0386427		-2.4	-0.00158239	0.0568371
-2.3	0.043935	0.111237	0.12207	-0.0316618	0.0381425	0.0116419	0.0492275		-2.3	-0.00162465	0.0570778
-2.2	0.0470732	0.116327	0.141392	-0.0201477	0.0450611	0.0140062	0.0572853		-2.2	-0.00164716	0.0567258
-2.1	0.0507577	0.113568	0.158033	0.0039412	0.0559948	0.0225543	0.0674748		-2.1	-0.00164862	0.0567733
-2	0.0538557	0.120539	0.165641	0.0279257	0.0732522	0.0365364	0.0796249		-2	-0.0017726	0.0565812
-1.9	0.0549081	0.128291	0.167415	0.0392586	0.0913306	0.0519163	0.0888533		-1.9	-0.00214195	0.055941
-1.8	0.0535109	0.129897	0.174929	0.0513129	0.10632	0.0654062	0.0968959		-1.8	-0.00263435	0.0557607
-1.7	0.0586696	0.126995	0.192158	0.0712098	0.121612	0.0797453	0.108398		-1.7	-0.00294138	0.0551117
-1.6	0.0657867	0.126741	0.215625	0.0964788	0.140875	0.0981655	0.123945		-1.6	-0.00316439	0.0541321
-1.5	0.0677209	0.136723	0.230538	0.121708	0.163347	0.117411	0.139575		-1.5	-0.00327857	0.0538665
-1.4	0.0701588	0.152124	0.240253	0.151535	0.182401	0.132349	0.154804		-1.4	-0.00346111	0.0534807
-1.3	0.076413	0.16244	0.259633	0.185475	0.197262	0.143348	0.170762		-1.3	-0.00368934	0.0534755
-1.2	0.0826748	0.172139	0.287922	0.216289	0.208545	0.153455	0.186838		-1.2	-0.00371105	0.0545291
-1.1	0.0864326	0.184817	0.312607	0.251703	0.219149	0.16687	0.203596		-1.1	-0.0033993	0.0552543
-1	0.0883595	0.193065	0.326917	0.28458	0.234021	0.186479	0.218904		-1	-0.00328693	0.055631
-0.9	0.0906024	0.192526	0.336805	0.316479	0.249915	0.205308	0.231939		-0.9	-0.00335273	0.0559062
-0.8	0.0935328	0.190303	0.346862	0.359508	0.265113	0.222205	0.246254		-0.8	-0.00290428	0.0561115
-0.7	0.101524	0.197025	0.351786	0.412384	0.280754	0.239453	0.263821		-0.7	-0.00233606	0.0564117
-0.6	0.113165	0.205146	0.364809	0.462529	0.297778	0.254522	0.282991		-0.6	-0.00210468	0.0571061
-0.5	0.120979	0.213432	0.390328	0.499694	0.316819	0.2684	0.301608		-0.5	-0.00194544	0.0585521
-0.4	0.126337	0.227516	0.405836	0.525548	0.334858	0.282189	0.317047		-0.4	-0.00166313	0.0589895
-0.3	0.128889	0.234167	0.41928	0.546406	0.346508	0.29315	0.328067		-0.3	-0.00124784	0.0595231
-0.2	0.137152	0.244505	0.443013	0.555898	0.346346	0.303295	0.338368		-0.2	-0.00119492	0.0604727
-0.1	0.143424	0.266009	0.473967	0.547466	0.33736	0.316268	0.347416		-0.1	-0.00140386	0.0603931
0	0.148712	0.289059	0.502726	0.526606	0.327993	0.335684	0.35513		0	-0.00138801	0.059986
0.1	0.160327	0.30657	0.511772	0.516221	0.31474	0.357598	0.361205		0.1	-0.00140673	0.0598596
0.2	0.16485	0.309316	0.514238	0.524338	0.296968	0.374634	0.364057		0.2	-0.00180133	0.0600757
0.3	0.162551	0.308065	0.516173	0.542521	0.286235	0.389703	0.367541		0.3	-0.00201878	0.0605545
0.4	0.155017	0.303014	0.512731	0.557629	0.283887	0.402165	0.369074		0.4	-0.00181911	0.0606328
0.5	0.144254	0.29402	0.500167	0.574238	0.287234	0.407789	0.36795		0.5	-0.00161714	0.0602326
0.6	0.137916	0.287367	0.479583	0.602163	0.299326	0.407099	0.368909		0.6	-0.00137726	0.0607385
0.7	0.130809	0.284479	0.465895	0.621637	0.312953	0.406514	0.370381		0.7	-0.001225	0.0618553
0.8	0.123509	0.272998	0.454956	0.634453	0.323263	0.403436	0.368769		0.8	-0.000792388	0.0618991
0.9	0.117883	0.262693	0.452561	0.637111	0.331593	0.392723	0.365761		0.9	-0.000179903	0.0614533
1	0.109486	0.258874	0.451847	0.631871	0.331027	0.37842	0.360254		1	0.000431961	0.0618297
1.1	0.105569	0.236812	0.446992	0.627311	0.322951	0.365377	0.350835		1.1	0.000718739	0.0621314
1.2	0.107195	0.221329	0.44451	0.61402	0.314319	0.354214	0.342598		1.2	0.000545051	0.0623322
1.3	0.104241	0.215816	0.431927	0.593168	0.306283	0.341748	0.332197		1.3	0.000399608	0.06247
1.4	0.0996622	0.200844	0.421016	0.578002	0.299998	0.329849	0.321562		1.4	0.00046832	0.062181
1.5	0.102236	0.185686	0.411249	0.575218	0.295573	0.317205	0.314528		1.5	0.000316819	0.0614579
1.6	0.102126	0.170766	0.396485	0.574868	0.291443	0.309297	0.307498		1.6	0.000104846	0.0611882
1.7	0.0961643	0.161036	0.395002	0.568447	0.291085	0.307281	0.303169		1.7	0.000147724	0.0616793
1.8	0.0915159	0.160928	0.416616	0.562465	0.293219	0.303562	0.304718		1.8	3.08242e-05	0.0611898
1.9	0.0873988	0.157873	0.429504	0.5646	0.29335	0.301118	0.305641		1.9	-0.000221097	0.0603029
2	0.0859661	0.144559	0.425837	0.568058	0.291289	0.301146	0.302809		2	-0.000404364	0.0605461
2.1	0.0879985	0.130752	0.427578	0.571061	0.282565	0.300959	0.300152		2.1	-0.0004975	0.0613326
2.2	0.0880848	0.123451	0.434316	0.576703	0.265693	0.297737	0.297664		2.2	-0.000414966	0.0621215
2.3	0.0809758	0.125492	0.442949	0.580063	0.24974	0.293598	0.29547		2.3	-0.000335628	0.0626943
2.4	0.0815147	0.135416	0.444457	0.585081	0.238557	0.28913	0.295692		2.4	-0.000535699	0.062896
2.5	0.0862253	0.139001	0.440501	0.583311	0.231319	0.283509	0.293978		2.5	-0.000716649	0.0630841
2.6	0.0856428	0.128221	0.428725	0.568818	0.226998	0.278211	0.286103		2.6	-0.000749566	0.0635301
2.7	0.0863886	0.1179	0.41129	0.556072	0.22336	0.276375	0.278564		2.7	-0.00109935	0.0641186
2.8	0.0797408	0.104554	0.397126	0.551182	0.221784	0.274054	0.271407		2.8	-0.00164665	0.0644388
2.9	0.0713225	0.0919686	0.389395	0.548198	0.220342	0.270378	0.265267		2.9	-0.00150836	0.0649662
3	0.0663906	0.0927564	0.398332	0.540765	0.216289	0.270564	0.264183		3	-0.00123206	0.0656335
3.1	0.0592675	0.0997622	0.421124	0.528174	0.208044	0.266273	0.263774		3.1	-0.00151322	0.0661212
3.2	0.0567469	0.100388	0.439637	0.519302	0.198344	0.26018	0.262433		3.2	-0.00166156	0.0665634
3.3	0.0563085	0.0962137	0.449954	0.512504	0.186705	0.253514	0.2592		3.3	-0.00147365	0.0667961
3.4	0.0529571	0.0985465	0.448578	0.50108	0.171323	0.24053	0.252169		3.4	-0.00120287	0.0671756
3.5	0.0495091	0.0940445	0.453288	0.488569	0.15624	0.230264	0.245319		3.5	-0.000811131	0.0669623
3.6	0.0459312	0.0804951	0.457548	0.476722	0.144587	0.224867	0.238359		3.6	-0.000601745	0.0662918
3.7	0.0507502	0.0755715	0.449667	0.466108	0.135802	0.218257	0.232693		3.7	-0.000310607	0.065509
3.8	0.052828	0.0841172	0.439019	0.456446	0.132059	0.218534	0.230501		3.8	0.000161374	0.0648029
3.9	0.0456058	0.0899037	0.427169	0.449412	0.130127	0.224247	0.227744		3.9	0.000490563	0.0650653
4	0.0426344	0.085909	0.421835	0.442476	0.124649	0.224744	0.223708		4	0.00038567	0.0657729
4.1	0.0446641	0.0821264	0.423847	0.437168	0.118486	0.221266	0.22126		4.1	7.57071e-05	0.0653561
4.2	0.0418442	0.0777743	0.433858	0.431237	0.110843	0.213142	0.218117		4.2	0.000180488	0.0644028
4.3	0.0372688	0.0793414	0.427369	0.421621	0.103136	0.200869	0.211601		4.3	0.000625882	0.0637091
4.4	0.036965	0.0749626	0.412985	0.419452	0.0987848	0.192019	0.205861		4.4	0.000869896	0.0639116
4.5	0.0337551	0.0603932	0.400676	0.419279	0.0960736	0.186901	0.199513		4.5	0.000892799	0.0649448
4.6	0.037257	0.0483235	0.391929	0.41499	0.0922831	0.18121	0.194332		4.6	0.000879125	0.0650724
4.7	0.0403653	0.04011	0.399894	0.415904	0.0901842	0.178124	0.194097		4.7	0.000469982	0.0641699
4.8	0.0394666	0.0435943	0.407385	0.411966	0.0903902	0.176767	0.194928		4.8	0.000131391	0.064235
4.9	0.0417494	0.0500673	0.408797	0.397426	0.089511	0.174943	0.193749		4.9	-3.23805e-05	0.0646113
5	0.0408361	0.0517792	0.395631	0.388408	0.0833838	0.168988	0.188171		5	-0.000230436	0.0639028
5.1	0.046051	0.0407205	0.369436	0.385011	0.0779563	0.160778	0.179992		5.1	-0.000362009	0.0637058
5.2	0.0482153	0.0374744	0.345689	0.376454	0.0719286	0.152257	0.172003		5.2	-0.000666196	0.0637183
5.3	0.0467014	0.0466655	0.334223	0.36287	0.0606786	0.139548	0.165114		5.3	-0.000883735	0.0632063
5.4	0.0497857	0.0439934	0.33416	0.352737	0.0519688	0.128768	0.160235		5.4	-0.000867016	0.0628576
5.5	0.0459987	0.0393456	0.326988	0.349482	0.0460005	0.122464	0.155047		5.5	-0.000752587	0.0631799
5.6	0.043062	0.0338521	0.332362	0.34592	0.0431577	0.117891	0.152707		5.6	-0.000769574	0.0640867
5.7	0.0388186	0.02981	0.353182	0.341622	0.0408587	0.11177	0.152677		5.7	-0.000861801	0.0646655
5.8	0.0368374	0.0298938	0.358569	0.335475	0.0403676	0.107506	0.151441		5.8	-0.000747769	0.0644727
5.9	0.0426444	0.0305865	0.358635	0.323379	0.0428156	0.107406	0.150911		5.9	-0.000208572	0.0642516
6	0.0427711	0.0275599	0.352436	0.311685	0.0428164	0.105227	0.147083		6	0.000366259	0.0642862
6.1	0.0451321	0.0232821	0.344239	0.304076	0.0420137	0.101858	0.143434		6.1	0.000270999	0.0645497
6.2	0.0493288	0.0221607	0.342128	0.293443	0.0410287	0.0982199	0.141052		6.2	0.000340407	0.0643895
6.3	0.0493767	0.0292726	0.340653	0.280229	0.0380918	0.096747	0.139062		6.3	0.000548606	0.0643227
6.4	0.047364	0.042704	0.346912	0.267071	0.0389324	0.100863	0.140641		6.4	0.000377757	0.0638972
6.5	0.0473484	0.0588164	0.345729	0.255455	0.0408932	0.100515	0.141459		6.5	0.000370665	0.062865
6.6	0.0489382	0.0698389	0.326904	0.243687	0.0359886	0.0909737	0.136055		6.6	0.00047407	0.06261
6.7	0.0432933	0.0671508	0.314577	0.231781	0.0301162	0.0846378	0.128593		6.7	0.000528955	0.0633895
6.8	0.0415044	0.0670322	0.324685	0.230141	0.0298595	0.0861905	0.129902		6.8	0.000729126	0.0647675
6.9	0.0444518	0.0759454	0.333706	0.233614	0.0327065	0.0931011	0.135587		6.9	0.00102213	0.0656728
7	0.0488848	0.0728243	0.329956	0.231822	0.030027	0.09688	0.135066		7	0.00121871	0.0664193
7.1	0.0520217	0.0675996	0.319719	0.235188	0.0230291	0.0966078	0.132361		7.1	0.00125037	0.067013
7.2	0.0519713	0.0733853	0.311423	0.240241	0.0173534	0.0980051	0.132063		7.2	0.00117703	0.0680616
7.3	0.0532702	0.0753312	0.311201	0.246905	0.0107711	0.0977036	0.13253		7.3	0.00111932	0.0691937
7.4	0.0525157	0.068505	0.30995	0.256478	0.00373694	0.0941187	0.130884		7.4	0.000965951	0.0692038
7.5	0.0495357	0.056931	0.306826	0.266867	-0.000960142	0.0894066	0.128101		7.5	0.000778089	0.0687396
7.6	0.0487504	0.0501139	0.30841	0.270232	-0.00266019	0.0864055	0.126875		7.6	0.000495295	0.0689533
7.7	0.0479467	0.0422995	0.31041	0.262134	-0.0025235	0.0855842	0.124309		7.7	0.000273505	0.0699173
7.8	0.043592	0.031392	0.303496	0.257859	-0.00417335	0.0802215	0.118731		7.8	0.000218864	0.0709558
7.9	0.0383933	0.0166762	0.302681	0.259832	-0.00410104	0.0760407	0.11492		7.9	0.000200568	0.0712932
8	0.0352697	0.000862413	0.313179	0.25867	0.000283212	0.0786889	0.114492		8	0.000271194	0.0712401

## Sheet: Figure4
Panel D							Panel E
Effect of ACC supression on syllable emission							Effect of ACC supression on song initations
GtaCr2 # Syllables			GFP # Syllables				GtaCr2 # Song Initiations			GFP # Song Initiations
baseline	light	post	baseline	light	post		baseline	light	post	baseline	light	post
1054	290	855	548	548	810		55	56	65	42	57	59
473	293	467	1453	1104	1492		51	43	53	65	79	70
1403	611	940	515	629	789		53	43	58	39	51	62
775	258	567	761	1204	1205		64	49	55	69	68	68
1333	262	574	1065	765	1331		63	54	53	66	49	58
			463	352	158					45	44	40

## Sheet: Figure5
Panel C							Panel D							Panel E							Panel F
Example Post-Event Time Histogram							Example Post-Event Time Histogram							Example Post-Event Time Histogram							Example Post-Event Time Histogram
Song Trigger			Social Exposure Trigger				Song Trigger			Social Exposure Trigger				Song Trigger			Social Exposure Trigger				Song Trigger			Social Exposure Trigger
bin edges	spikes / sec	baseline activity	bin edges	spikes / sec	baseline activity		bin edges	spikes / sec	baseline activity	bin edges	spikes / sec	baseline activity		bin edges	spikes / sec	baseline activity	bin edges	spikes / sec	baseline activity		bin edges	spikes / sec	baseline activity	bin edges	spikes / sec	baseline activity
-9.75	0.4	3.84047	-9.75	0.6	3.86721		-9.75	0.4	1.28695	-9.75	0.2	1.26198		-9.75	7.16667	10.2447	-9.75	5.6	10.2807		-9.75	11.4	12.1817	-9.75	11	12.2013
-9.5	0.5		-9.5	0.8			-9.5	0.3		-9.5	0.1			-9.5	5.66667		-9.5	6.5			-9.5	10.6		-9.5	9.5
-9.25	0.5		-9.25	0.3			-9.25	0.1		-9.25	0.2			-9.25	9		-9.25	3.6			-9.25	10.1		-9.25	8.9
-9	0.9		-9	0.7			-9	0.2		-9	0.2			-9	7.33333		-9	5			-9	10.3		-9	9.1
-8.75	1.1		-8.75	0.6			-8.75	0.4		-8.75	0			-8.75	7.16667		-8.75	3.8			-8.75	9.3		-8.75	8.5
-8.5	2.1		-8.5	0.6			-8.5	0.9		-8.5	0.3			-8.5	4.16667		-8.5	4.4			-8.5	9.6		-8.5	8.7
-8.25	0.6		-8.25	0.7			-8.25	1.1		-8.25	0.5			-8.25	8.33333		-8.25	8.1			-8.25	9		-8.25	10.5
-8	1.6		-8	1			-8	0.3		-8	0.9			-8	7.33333		-8	8.5			-8	10.2		-8	9.5
-7.75	1.2		-7.75	0.7			-7.75	0.6		-7.75	0.6			-7.75	4		-7.75	6			-7.75	10.7		-7.75	9.7
-7.5	1.3		-7.5	0.5			-7.5	0.5		-7.5	0.4			-7.5	8		-7.5	7.2			-7.5	10.3		-7.5	10.1
-7.25	1.4		-7.25	0.5			-7.25	0.4		-7.25	0.3			-7.25	5.33333		-7.25	6.5			-7.25	10.5		-7.25	6.9
-7	1		-7	0.7			-7	0.3		-7	0.4			-7	6		-7	7.7			-7	9		-7	8.2
-6.75	1.4		-6.75	0.5			-6.75	0.8		-6.75	0.3			-6.75	4.16667		-6.75	5.2			-6.75	10.1		-6.75	8.6
-6.5	1.6		-6.5	0.1			-6.5	1.2		-6.5	0.3			-6.5	7		-6.5	6			-6.5	9.1		-6.5	9.9
-6.25	1.7		-6.25	0.8			-6.25	0.8		-6.25	0.7			-6.25	5.33333		-6.25	5.8			-6.25	11.2		-6.25	8.9
-6	1.4		-6	0.3			-6	0.7		-6	0.8			-6	4.83333		-6	6.9			-6	9.6		-6	9.4
-5.75	1.6		-5.75	0.8			-5.75	0.5		-5.75	0.7			-5.75	9.33333		-5.75	4.8			-5.75	9.9		-5.75	8.3
-5.5	1.3		-5.5	0.9			-5.5	0.7		-5.5	0.9			-5.5	6		-5.5	5.1			-5.5	9.3		-5.5	9.2
-5.25	1.4		-5.25	0.8			-5.25	0.8		-5.25	1			-5.25	5.5		-5.25	5.1			-5.25	8.3		-5.25	10.3
-5	0.8		-5	1			-5	0.5		-5	0.6			-5	3.83333		-5	4.3			-5	9.6		-5	9.2
-4.75	0.9		-4.75	0.7			-4.75	0.6		-4.75	0.3			-4.75	9.66667		-4.75	6.2			-4.75	11.4		-4.75	8.6
-4.5	0.7		-4.5	0.2			-4.5	0.7		-4.5	0.6			-4.5	5.83333		-4.5	4.1			-4.5	9.9		-4.5	9.5
-4.25	0.5		-4.25	0.1			-4.25	0.2		-4.25	0.3			-4.25	6.16667		-4.25	5			-4.25	9		-4.25	8
-4	0.6		-4	0.2			-4	0.8		-4	0.2			-4	9.66667		-4	4.7			-4	9.3		-4	9.2
-3.75	1.3		-3.75	0.1			-3.75	0.9		-3.75	0.8			-3.75	8.16667		-3.75	5.3			-3.75	8.6		-3.75	8.5
-3.5	0.8		-3.5	0.3			-3.5	0.7		-3.5	0.1			-3.5	7.16667		-3.5	4.8			-3.5	9.3		-3.5	9.8
-3.25	1.3		-3.25	1			-3.25	0.5		-3.25	0.4			-3.25	6.33333		-3.25	3.7			-3.25	9.8		-3.25	9.2
-3	0.6		-3	0.4			-3	0.6		-3	0.3			-3	7.66667		-3	7.2			-3	10.7		-3	9.6
-2.75	0.8		-2.75	0.8			-2.75	0.6		-2.75	0.5			-2.75	10.1667		-2.75	5.6			-2.75	10.4		-2.75	8.6
-2.5	0.3		-2.5	0.5			-2.5	0.5		-2.5	0.2			-2.5	7.16667		-2.5	4.9			-2.5	8.9		-2.5	10.1
-2.25	0.4		-2.25	0.9			-2.25	0.7		-2.25	0.6			-2.25	6.5		-2.25	3.8			-2.25	9.6		-2.25	10.1
-2	0.3		-2	0.6			-2	1		-2	0.8			-2	8.83333		-2	6.1			-2	9		-2	8.9
-1.75	0.3		-1.75	0.5			-1.75	1		-1.75	0.5			-1.75	6.83333		-1.75	6.2			-1.75	11.7		-1.75	9.7
-1.5	0.2		-1.5	0.7			-1.5	1.1		-1.5	0.3			-1.5	7.16667		-1.5	4			-1.5	9		-1.5	9.5
-1.25	1		-1.25	0.3			-1.25	1.7		-1.25	0.2			-1.25	7.33333		-1.25	8			-1.25	9.8		-1.25	9.4
-1	1.6		-1	0.5			-1	2.3		-1	0.3			-1	6.33333		-1	6.4			-1	8.5		-1	11.3
-0.75	3.3		-0.75	0.3			-0.75	3.1		-0.75	0.8			-0.75	7.66667		-0.75	5.4			-0.75	9.4		-0.75	11.4
-0.5	4.6		-0.5	0.3			-0.5	3.9		-0.5	1.2			-0.5	7.83333		-0.5	11.6			-0.5	9.2		-0.5	8.6
-0.25	3.8		-0.25	0.5			-0.25	3.2		-0.25	1.9			-0.25	7		-0.25	9.3			-0.25	8.1		-0.25	9.7
0	4.9		0	0.8			0	2.4		0	3.1			0	7.33333		0	5.7			0	8.8		0	8.1
0.25	5.8		0.25	2			0.25	1.9		0.25	5.3			0.25	9.33333		0.25	7.2			0.25	8.6		0.25	8.6
0.5	6.7		0.5	4.5			0.5	2.5		0.5	7.1			0.5	11.1667		0.5	7.9			0.5	10		0.5	8.3
0.75	7.2		0.75	8.2			0.75	2		0.75	8.5			0.75	13.5		0.75	5.8			0.75	9.8		0.75	8.7
1	5.3		1	6.3			1	0.7		1	7			1	12.8333		1	7.1			1	10.2		1	8.7
1.25	6.6		1.25	6.1			1.25	0.7		1.25	3.3			1.25	8		1.25	7.4			1.25	10.8		1.25	9.3
1.5	6.6		1.5	7.3			1.5	1.4		1.5	3.3			1.5	8.5		1.5	7.3			1.5	9.1		1.5	9.7
1.75	5.4		1.75	7.5			1.75	0.9		1.75	2.5			1.75	7		1.75	9.6			1.75	9.8		1.75	10.6
2	5.3		2	5.5			2	0.7		2	1.5			2	6.16667		2	6.1			2	10.7		2	8.3
2.25	4.9		2.25	5.4			2.25	1.2		2.25	1.3			2.25	5.16667		2.25	4.6			2.25	9.1		2.25	10.8
2.5	4.3		2.5	4			2.5	0.5		2.5	1.9			2.5	7		2.5	4.6			2.5	11		2.5	8.6
2.75	5		2.75	3.4			2.75	0.6		2.75	1			2.75	7.83333		2.75	5.3			2.75	10.5		2.75	8.5
3	3.8		3	3.9			3	0.9		3	1.3			3	7.33333		3	3.9			3	9.4		3	9.8
3.25	3.5		3.25	2.4			3.25	0.2		3.25	1.3			3.25	4.5		3.25	4.5			3.25	10.7		3.25	8.3
3.5	3.9		3.5	2.4			3.5	0.2		3.5	1			3.5	4.16667		3.5	4.4			3.5	9.5		3.5	10.4
3.75	2.7		3.75	1.9			3.75	0.3		3.75	0.7			3.75	6.33333		3.75	4.6			3.75	9.8		3.75	10.1
4	2.2		4	2.3			4	0.4		4	1.3			4	4.5		4	3			4	10.6		4	9.9
4.25	2		4.25	2.5			4.25	0.4		4.25	0.5			4.25	7.33333		4.25	4			4.25	11.1		4.25	9.7
4.5	2.5		4.5	1.7			4.5	0.7		4.5	0.3			4.5	7.33333		4.5	3.7			4.5	11.2		4.5	8.4
4.75	2.1		4.75	3.3			4.75	0.5		4.75	0.9			4.75	5.16667		4.75	2.9			4.75	9.6		4.75	8.8
5	1.8		5	1			5	0.1		5	0.4			5	5		5	3.5			5	10.1		5	10.8
5.25	2.2		5.25	1.3			5.25	0.6		5.25	0.7			5.25	6.66667		5.25	4.9			5.25	10.7		5.25	9.3
5.5	2.1		5.5	1.5			5.5	0.2		5.5	1			5.5	5.16667		5.5	5.3			5.5	12.7		5.5	8.4
5.75	1.7		5.75	1.4			5.75	0.5		5.75	0.6			5.75	5.16667		5.75	3.6			5.75	9		5.75	8.3
6	1.3		6	1.6			6	0.9		6	0.6			6	5.5		6	2.3			6	11		6	8.6
6.25	2		6.25	1.6			6.25	0.1		6.25	1.4			6.25	6.66667		6.25	2.8			6.25	11.3		6.25	8.2
6.5	1.7		6.5	1.8			6.5	0.4		6.5	0.8			6.5	7.33333		6.5	4.2			6.5	10.9		6.5	8.8
6.75	1.7		6.75	1.1			6.75	0.4		6.75	0.4			6.75	3.16667		6.75	4.1			6.75	10		6.75	9.4
7	1.9		7	0.5			7	0		7	0.3			7	6.33333		7	4.7			7	11.8		7	9.1
7.25	1.2		7.25	0.8			7.25	0.7		7.25	0.5			7.25	4.66667		7.25	5.9			7.25	9.9		7.25	9.5
7.5	1.3		7.5	0.8			7.5	0.3		7.5	0.7			7.5	7		7.5	3.5			7.5	10.5		7.5	10.5
7.75	1.2		7.75	1.5			7.75	0		7.75	0.4			7.75	4.83333		7.75	4.1			7.75	11.2		7.75	10.8
8	1.2		8	2			8	0.4		8	0.6			8	3		8	6.8			8	9.9		8	8.5
8.25	0.6		8.25	1.5			8.25	0.5		8.25	0.7			8.25	6.33333		8.25	3.5			8.25	9.5		8.25	8.9
8.5	0.9		8.5	1.6			8.5	0.1		8.5	0.4			8.5	2.66667		8.5	5.2			8.5	10.5		8.5	9.5
8.75	1.6		8.75	0.4			8.75	0.3		8.75	0.3			8.75	2.83333		8.75	3.2			8.75	10.2		8.75	9.9
9	1.2		9	1.3			9	0.5		9	0.3			9	5.5		9	5.9			9	9.7		9	8
9.25	0.8		9.25	0.6			9.25	0.4		9.25	0.3			9.25	8.33333		9.25	5.4			9.25	9.6		9.25	8.5
9.5	0.6		9.5	0.6			9.5	0.2		9.5	0.7			9.5	6		9.5	5.2			9.5	10.8		9.5	9.5
9.75	1.2		9.75	0.5			9.75	0.1		9.75	0.3			9.75	4.66667		9.75	4.6			9.75	11		9.75	8.7
10	0.9		10	0.2			10	0.5		10	0.4			10	9.33333		10	3.9			10	9.7		10	8

## Sheet: Figure6
Panel D					Panel E
Average Responsive SU with Song Initiation Trigger					Average Responsive SU with Social Exposure Trigger
X-axis (time)	Activity Level (Z-score)	Upper Bound	Lower Bound		X-axis (time)	Activity Level (Z-score)	Lower Bound	Upper Bound
-6	0.0315411	-0.406305	0.416986		-6	0.0148923	-0.425222	0.449907
-5.95	0.0389723	-0.382155	0.410637		-5.95	0.0232022	-0.456321	0.465952
-5.9	0.0437945	-0.374437	0.429362		-5.9	0.0464646	-0.436284	0.445655
-5.85	0.0582396	-0.357976	0.403279		-5.85	0.0581479	-0.452183	0.467521
-5.8	0.0907427	-0.341214	0.378939		-5.8	0.0732791	-0.464985	0.465532
-5.75	0.0698708	-0.326386	0.357739		-5.75	0.13007	-0.4534	0.464939
-5.7	0.070127	-0.327214	0.343321		-5.7	0.111933	-0.485409	0.444364
-5.65	0.0232517	-0.305606	0.334066		-5.65	0.0867337	-0.502195	0.441986
-5.6	0.0215873	-0.303792	0.321692		-5.6	0.0468883	-0.552964	0.463906
-5.55	-0.022363	-0.318858	0.341327		-5.55	0.00499211	-0.553638	0.470067
-5.5	-0.0222905	-0.330577	0.357874		-5.5	0.00413238	-0.555096	0.464719
-5.45	-0.0340209	-0.317018	0.343011		-5.45	-0.0133922	-0.590526	0.515992
-5.4	-0.0784411	-0.337761	0.351867		-5.4	0.00326026	-0.56844	0.504402
-5.35	-0.0970586	-0.3539	0.357295		-5.35	-0.0201252	-0.567569	0.501924
-5.3	-0.0763786	-0.373048	0.358973		-5.3	-0.0428036	-0.590446	0.518317
-5.25	-0.0796597	-0.338468	0.362287		-5.25	-0.0410522	-0.556833	0.532954
-5.2	-0.0676598	-0.346696	0.372044		-5.2	-0.000313546	-0.561178	0.55183
-5.15	-0.0742119	-0.348289	0.39255		-5.15	0.0138989	-0.522365	0.554546
-5.1	-0.0639832	-0.334919	0.374856		-5.1	0.0539043	-0.54313	0.592796
-5.05	-0.0762693	-0.333291	0.364026		-5.05	0.0772304	-0.538453	0.602587
-5	-0.0664743	-0.355569	0.369322		-5	0.0703876	-0.506197	0.558248
-4.95	-0.0479743	-0.33112	0.370544		-4.95	0.0741183	-0.50594	0.572382
-4.9	-0.068524	-0.325508	0.357296		-4.9	0.0722923	-0.488794	0.603657
-4.85	-0.0838895	-0.346285	0.379776		-4.85	0.0699949	-0.464118	0.568815
-4.8	-0.112324	-0.364397	0.365335		-4.8	0.144657	-0.463898	0.572628
-4.75	-0.127225	-0.36269	0.373704		-4.75	0.103287	-0.448408	0.528751
-4.7	-0.101006	-0.36353	0.360808		-4.7	0.143724	-0.451062	0.509139
-4.65	-0.109486	-0.363996	0.361171		-4.65	0.124561	-0.440226	0.489471
-4.6	-0.0842817	-0.347878	0.341539		-4.6	0.11981	-0.423207	0.455444
-4.55	-0.0865122	-0.325615	0.343198		-4.55	0.117692	-0.43869	0.477627
-4.5	-0.0797164	-0.345784	0.326993		-4.5	0.112682	-0.439567	0.446585
-4.45	-0.0638705	-0.331234	0.333538		-4.45	0.142115	-0.447271	0.41189
-4.4	-0.0328899	-0.305566	0.303804		-4.4	0.148147	-0.459408	0.419942
-4.35	-0.0187773	-0.299975	0.296245		-4.35	0.0766517	-0.481052	0.422336
-4.3	-0.00592081	-0.291119	0.284706		-4.3	0.0836937	-0.483928	0.43933
-4.25	-0.0217397	-0.288656	0.276469		-4.25	0.0797354	-0.509172	0.472595
-4.2	-0.023042	-0.28937	0.289775		-4.2	0.104607	-0.482317	0.461115
-4.15	-0.0488781	-0.308211	0.307932		-4.15	0.107835	-0.493168	0.481375
-4.1	-0.0584035	-0.333245	0.317323		-4.1	0.152019	-0.498251	0.46092
-4.05	-0.0749278	-0.323332	0.336567		-4.05	0.196123	-0.507837	0.477868
-4	-0.0738752	-0.355358	0.345045		-4	0.183621	-0.529021	0.479922
-3.95	-0.107751	-0.34641	0.348025		-3.95	0.209267	-0.500634	0.48568
-3.9	-0.101932	-0.353578	0.376554		-3.9	0.239297	-0.505557	0.483878
-3.85	-0.114861	-0.37892	0.388373		-3.85	0.259661	-0.542699	0.532167
-3.8	-0.116287	-0.389059	0.410377		-3.8	0.186771	-0.529369	0.506535
-3.75	-0.117759	-0.367904	0.403352		-3.75	0.192105	-0.553887	0.507762
-3.7	-0.0996381	-0.374548	0.403385		-3.7	0.172892	-0.572591	0.526274
-3.65	-0.0889879	-0.35399	0.388424		-3.65	0.141637	-0.54388	0.49548
-3.6	-0.090912	-0.355015	0.378181		-3.6	0.120859	-0.540697	0.485384
-3.55	-0.0827456	-0.352783	0.379432		-3.55	0.120469	-0.498862	0.48643
-3.5	-0.0705248	-0.356299	0.376429		-3.5	0.10023	-0.54041	0.528728
-3.45	-0.0649344	-0.348855	0.381294		-3.45	0.0652787	-0.503455	0.53118
-3.4	-0.0629324	-0.320184	0.374574		-3.4	0.0765036	-0.478534	0.474817
-3.35	-0.0503876	-0.311629	0.38403		-3.35	0.162919	-0.452299	0.464221
-3.3	-0.0299977	-0.341784	0.382526		-3.3	0.14978	-0.438204	0.452136
-3.25	-0.00439186	-0.327809	0.365152		-3.25	0.172032	-0.409401	0.428167
-3.2	0.0073011	-0.322958	0.361307		-3.2	0.215132	-0.409376	0.448953
-3.15	0.0215554	-0.3185	0.338805		-3.15	0.215193	-0.41154	0.442131
-3.1	0.0112491	-0.308852	0.353463		-3.1	0.215286	-0.440483	0.456251
-3.05	0.0212512	-0.319857	0.357363		-3.05	0.201664	-0.41837	0.402449
-3	0.0170227	-0.330195	0.34645		-3	0.259218	-0.462086	0.396732
-2.95	0.0307992	-0.339136	0.358438		-2.95	0.259393	-0.497048	0.45087
-2.9	0.00662301	-0.336621	0.322709		-2.9	0.200567	-0.512629	0.434093
-2.85	0.0150523	-0.322073	0.314967		-2.85	0.182463	-0.532885	0.444705
-2.8	-0.00689514	-0.312714	0.333364		-2.8	0.160749	-0.534516	0.454084
-2.75	-0.0379094	-0.312413	0.340102		-2.75	0.115895	-0.532586	0.441736
-2.7	-0.0240848	-0.314827	0.35432		-2.7	0.0894954	-0.552363	0.446104
-2.65	-0.0163928	-0.307727	0.352485		-2.65	0.0798628	-0.559405	0.440189
-2.6	-0.0242831	-0.292532	0.34342		-2.6	0.101966	-0.558454	0.448564
-2.55	-0.0362495	-0.288803	0.33057		-2.55	0.0795299	-0.546317	0.44096
-2.5	-0.029356	-0.278392	0.311258		-2.5	0.0930839	-0.521433	0.422587
-2.45	-0.0253422	-0.296425	0.348017		-2.45	0.125356	-0.512882	0.448779
-2.4	-0.0486467	-0.315417	0.3387		-2.4	0.16011	-0.49362	0.445198
-2.35	-0.0581605	-0.334203	0.355709		-2.35	0.156955	-0.476882	0.428974
-2.3	-0.0117866	-0.36685	0.379083		-2.3	0.182886	-0.486327	0.471392
-2.25	-0.0273788	-0.371005	0.399803		-2.25	0.169897	-0.476674	0.508286
-2.2	-0.0352687	-0.377576	0.392261		-2.2	0.20361	-0.449092	0.486533
-2.15	-0.0293665	-0.402042	0.405638		-2.15	0.225212	-0.458058	0.468252
-2.1	0.00227451	-0.412509	0.433271		-2.1	0.182894	-0.445161	0.470438
-2.05	0.0208632	-0.403295	0.422808		-2.05	0.187662	-0.423156	0.456128
-2	0.0172895	-0.396087	0.400846		-2	0.192112	-0.459583	0.443039
-1.95	0.0175587	-0.385035	0.402		-1.95	0.192084	-0.458902	0.427764
-1.9	0.0473991	-0.370736	0.379592		-1.9	0.259714	-0.467812	0.415085
-1.85	0.016026	-0.350105	0.382261		-1.85	0.265454	-0.475995	0.398208
-1.8	-0.000695713	-0.345009	0.345531		-1.8	0.32735	-0.463253	0.369068
-1.75	0.0122438	-0.346346	0.32545		-1.75	0.337753	-0.462166	0.374169
-1.7	0.00126075	-0.337095	0.336245		-1.7	0.388283	-0.456666	0.420529
-1.65	0.0232029	-0.317765	0.3146		-1.65	0.453464	-0.452805	0.430673
-1.6	-0.00505012	-0.340906	0.35599		-1.6	0.477932	-0.468356	0.458976
-1.55	0.0105583	-0.345441	0.333613		-1.55	0.52874	-0.451314	0.486404
-1.5	0.00990612	-0.36537	0.360924		-1.5	0.584816	-0.437658	0.475109
-1.45	-0.00754652	-0.381664	0.349728		-1.45	0.626222	-0.414648	0.462213
-1.4	0.0192588	-0.373477	0.323721		-1.4	0.663933	-0.40053	0.452821
-1.35	0.059911	-0.383248	0.349949		-1.35	0.702124	-0.398044	0.44909
-1.3	0.0557971	-0.390042	0.373536		-1.3	0.739264	-0.398437	0.431815
-1.25	0.0635178	-0.38296	0.360656		-1.25	0.718481	-0.366684	0.414344
-1.2	0.0397958	-0.392004	0.360914		-1.2	0.803884	-0.376434	0.425911
-1.15	0.0551914	-0.394305	0.326624		-1.15	0.880386	-0.357586	0.412632
-1.1	0.0837807	-0.368017	0.355689		-1.1	0.940549	-0.364011	0.425127
-1.05	0.147274	-0.361036	0.337434		-1.05	1.00295	-0.361718	0.46745
-1	0.159922	-0.363383	0.354236		-1	1.0377	-0.403176	0.530985
-0.95	0.157606	-0.361782	0.364284		-0.95	1.16198	-0.402923	0.540842
-0.9	0.196342	-0.358992	0.354843		-0.9	1.22525	-0.387323	0.555469
-0.85	0.281908	-0.356257	0.330171		-0.85	1.26895	-0.363462	0.565754
-0.8	0.343084	-0.362701	0.331237		-0.8	1.30927	-0.383073	0.526275
-0.75	0.410372	-0.364523	0.335363		-0.75	1.33619	-0.370355	0.48854
-0.7	0.482166	-0.365994	0.34926		-0.7	1.28748	-0.396444	0.496284
-0.65	0.523652	-0.385171	0.355668		-0.65	1.20207	-0.413894	0.497057
-0.6	0.576723	-0.371395	0.356642		-0.6	1.16508	-0.438722	0.484967
-0.55	0.708894	-0.367343	0.364959		-0.55	1.11809	-0.417976	0.458814
-0.5	0.830098	-0.384708	0.344411		-0.5	1.05583	-0.417715	0.450153
-0.45	0.878823	-0.404341	0.37811		-0.45	0.994342	-0.428744	0.434062
-0.4	0.918384	-0.415966	0.412208		-0.4	0.984825	-0.473196	0.452555
-0.35	1.04875	-0.407257	0.429291		-0.35	0.967613	-0.47184	0.474625
-0.3	1.13449	-0.425279	0.437616		-0.3	0.983489	-0.472605	0.490773
-0.25	1.24831	-0.436126	0.433149		-0.25	1.06492	-0.482517	0.509729
-0.2	1.40449	-0.438605	0.415767		-0.2	1.16189	-0.457078	0.482768
-0.15	1.47577	-0.44231	0.429714		-0.15	1.18844	-0.434242	0.439811
-0.1	1.51177	-0.422764	0.418982		-0.1	1.23043	-0.443431	0.440417
-0.05	1.63933	-0.411801	0.417333		-0.05	1.24135	-0.450304	0.455722
1.77636e-15	1.75448	-0.379573	0.386641		1.77636e-15	1.27871	-0.436044	0.4381
0.05	1.84589	-0.324305	0.348065		0.05	1.29642	-0.42567	0.425031
0.1	1.90171	-0.333442	0.334933		0.1	1.3508	-0.430286	0.456001
0.15	1.91908	-0.31192	0.326428		0.15	1.3032	-0.468054	0.460138
0.2	1.9564	-0.291078	0.319421		0.2	1.27034	-0.455532	0.423579
0.25	1.94813	-0.294885	0.299604		0.25	1.25967	-0.460768	0.44539
0.3	2.00245	-0.293757	0.297324		0.3	1.25142	-0.483548	0.469961
0.35	2.05957	-0.325198	0.303731		0.35	1.24047	-0.48613	0.476238
0.4	1.99836	-0.305129	0.302717		0.4	1.2598	-0.494022	0.458196
0.45	1.99909	-0.308075	0.293413		0.45	1.25521	-0.51565	0.481993
0.5	1.9857	-0.325723	0.290817		0.5	1.22393	-0.544111	0.495969
0.55	1.90374	-0.325511	0.285258		0.55	1.22545	-0.564479	0.47959
0.6	1.89456	-0.322389	0.280665		0.6	1.21226	-0.55416	0.502775
0.65	1.83745	-0.34066	0.301221		0.65	1.1901	-0.550428	0.496495
0.7	1.79368	-0.320488	0.32347		0.7	1.20267	-0.520216	0.494469
0.75	1.75014	-0.318292	0.308907		0.75	1.14871	-0.513999	0.537588
0.8	1.67477	-0.294497	0.302457		0.8	1.10819	-0.506096	0.51123
0.85	1.62482	-0.332265	0.32597		0.85	1.01809	-0.495451	0.517444
0.9	1.52591	-0.349622	0.339584		0.9	0.979092	-0.466187	0.497945
0.95	1.49798	-0.374702	0.36321		0.95	0.943275	-0.461451	0.494384
1	1.52957	-0.385278	0.371425		1	0.837981	-0.448461	0.487273
1.05	1.50414	-0.390421	0.376266		1.05	0.79462	-0.435548	0.470938
1.1	1.47551	-0.376595	0.36614		1.1	0.743304	-0.451324	0.474862
1.15	1.4748	-0.385932	0.360721		1.15	0.64476	-0.474493	0.460901
1.2	1.43524	-0.369624	0.36044		1.2	0.63432	-0.489027	0.438943
1.25	1.42386	-0.386203	0.362966		1.25	0.612514	-0.467261	0.43847
1.3	1.40768	-0.376185	0.344257		1.3	0.59576	-0.491953	0.447943
1.35	1.42431	-0.378139	0.340823		1.35	0.566134	-0.510775	0.455765
1.4	1.38561	-0.382159	0.351372		1.4	0.54229	-0.48345	0.42591
1.45	1.34363	-0.377142	0.337504		1.45	0.565985	-0.492237	0.43579
1.5	1.3468	-0.384718	0.343692		1.5	0.481134	-0.49007	0.426831
1.55	1.28745	-0.398028	0.348807		1.55	0.482169	-0.461749	0.463116
1.6	1.24183	-0.392102	0.326825		1.6	0.473465	-0.451791	0.448955
1.65	1.18576	-0.416657	0.331356		1.65	0.437047	-0.440057	0.435883
1.7	1.15396	-0.429636	0.326412		1.7	0.406578	-0.456133	0.430064
1.75	1.14157	-0.434253	0.336437		1.75	0.406866	-0.422529	0.416584
1.8	1.08265	-0.423992	0.337565		1.8	0.384336	-0.414375	0.393785
1.85	1.07252	-0.410917	0.318646		1.85	0.352096	-0.42178	0.413872
1.9	1.02894	-0.413322	0.346647		1.9	0.264805	-0.41977	0.406489
1.95	0.972166	-0.419605	0.361042		1.95	0.290211	-0.42843	0.411885
2	0.991921	-0.398058	0.343848		2	0.255735	-0.433594	0.359577
2.05	0.978924	-0.402937	0.343494		2.05	0.200832	-0.435869	0.361325
2.1	0.973476	-0.411683	0.335313		2.1	0.23647	-0.448768	0.378588
2.15	0.920111	-0.399964	0.367367		2.15	0.181514	-0.487798	0.398747
2.2	0.856163	-0.409858	0.384938		2.2	0.116602	-0.518544	0.406111
2.25	0.838308	-0.416274	0.408008		2.25	0.0724893	-0.560596	0.42575
2.3	0.801767	-0.420025	0.403269		2.3	0.0839147	-0.57154	0.431267
2.35	0.764472	-0.399838	0.403524		2.35	0.09913	-0.536086	0.414664
2.4	0.754308	-0.37304	0.381214		2.4	0.0813829	-0.541574	0.434681
2.45	0.720941	-0.37067	0.368258		2.45	0.0858727	-0.524327	0.45994
2.5	0.693519	-0.383952	0.392823		2.5	0.0914871	-0.543408	0.470689
2.55	0.72305	-0.363967	0.404045		2.55	0.00733524	-0.525794	0.458854
2.6	0.727732	-0.349947	0.370637		2.6	0.0456334	-0.503225	0.475419
2.65	0.760976	-0.355722	0.365424		2.65	0.0672587	-0.481381	0.48381
2.7	0.753945	-0.341058	0.336835		2.7	0.0562886	-0.429853	0.476754
2.75	0.726341	-0.342553	0.353818		2.75	0.0612939	-0.418725	0.492907
2.8	0.732191	-0.371061	0.356718		2.8	0.0377035	-0.466166	0.538277
2.85	0.743807	-0.382827	0.350653		2.85	0.033609	-0.442244	0.530132
2.9	0.716407	-0.402627	0.373543		2.9	-0.0308706	-0.440068	0.535756
2.95	0.675009	-0.395648	0.381494		2.95	-0.0650633	-0.429245	0.504929
3	0.609941	-0.415473	0.391907		3	-0.0269359	-0.445768	0.507853
3.05	0.56878	-0.391934	0.388177		3.05	-0.0486155	-0.472601	0.525254
3.1	0.562016	-0.369761	0.374463		3.1	-0.0422713	-0.477341	0.509705
3.15	0.50405	-0.379338	0.39609		3.15	-0.0683388	-0.504867	0.510371
3.2	0.475214	-0.395407	0.394604		3.2	-0.107021	-0.505521	0.496109
3.25	0.452255	-0.384853	0.374182		3.25	-0.0573804	-0.479781	0.447524
3.3	0.394974	-0.393212	0.376253		3.3	-0.0725592	-0.49653	0.417969
3.35	0.396325	-0.375698	0.360869		3.35	-0.0801707	-0.529577	0.401975
3.4	0.39397	-0.362707	0.340168		3.4	-0.070057	-0.519046	0.4314
3.45	0.376902	-0.355097	0.308821		3.45	-0.0563002	-0.53116	0.451033
3.5	0.405956	-0.386323	0.311601		3.5	-0.0458918	-0.509635	0.412719
3.55	0.355003	-0.383929	0.304132		3.55	-0.0812519	-0.514142	0.424237
3.6	0.38442	-0.391829	0.29695		3.6	-0.0447854	-0.524713	0.431455
3.65	0.395895	-0.40977	0.308942		3.65	-0.0412125	-0.507072	0.400116
3.7	0.377518	-0.397798	0.297726		3.7	-0.092049	-0.510527	0.420802
3.75	0.380342	-0.395813	0.297704		3.75	-0.122184	-0.514602	0.450521
3.8	0.364388	-0.418212	0.302203		3.8	-0.103432	-0.504364	0.451548
3.85	0.337654	-0.41729	0.312133		3.85	-0.0916986	-0.525036	0.493309
3.9	0.332645	-0.396613	0.314537		3.9	-0.139143	-0.503879	0.483379
3.95	0.32406	-0.39622	0.324536		3.95	-0.130594	-0.500322	0.477958
4	0.33593	-0.424441	0.365105		4	-0.0887922	-0.511944	0.465465
4.05	0.33492	-0.425862	0.382676		4.05	-0.0843859	-0.516697	0.478023
4.1	0.314791	-0.411023	0.355566		4.1	-0.0807751	-0.526251	0.498835
4.15	0.281711	-0.42465	0.382315		4.15	-0.0541256	-0.550399	0.537565
4.2	0.282914	-0.418951	0.389035		4.2	-0.0427211	-0.543525	0.514773
4.25	0.281683	-0.402593	0.374111		4.25	-0.0230711	-0.549257	0.516204
4.3	0.310568	-0.406949	0.375781		4.3	-0.0101485	-0.547486	0.485205
4.35	0.29463	-0.437017	0.402428		4.35	0.00423366	-0.544684	0.47055
4.4	0.285709	-0.412054	0.38275		4.4	-0.0495861	-0.532846	0.487574
4.45	0.264338	-0.379568	0.355114		4.45	-0.0999409	-0.513984	0.475913
4.5	0.292959	-0.346087	0.328406		4.5	-0.0776305	-0.489318	0.457607
4.55	0.305245	-0.334826	0.34223		4.55	-0.0604107	-0.492406	0.453091
4.6	0.339831	-0.328326	0.324556		4.6	-0.109314	-0.489191	0.411215
4.65	0.327219	-0.324751	0.329881		4.65	-0.0998681	-0.528031	0.446022
4.7	0.295042	-0.330262	0.351479		4.7	-0.0619133	-0.526942	0.464269
4.75	0.251361	-0.353173	0.378241		4.75	-0.0537527	-0.522896	0.447092
4.8	0.284593	-0.33943	0.374803		4.8	-0.0620112	-0.525998	0.465633
4.85	0.260859	-0.357229	0.391791		4.85	-0.0188072	-0.533397	0.482245
4.9	0.269591	-0.371341	0.415964		4.9	0.00870146	-0.522451	0.508111
4.95	0.242291	-0.403921	0.430095		4.95	-0.0407257	-0.53081	0.517664
5	0.226115	-0.391137	0.435295		5	-0.0836208	-0.531243	0.517804
5.05	0.213706	-0.405482	0.454666		5.05	-0.0196192	-0.510104	0.542281
5.1	0.20173	-0.414788	0.445609		5.1	-0.0197205	-0.465581	0.546171
5.15	0.228607	-0.404884	0.458245		5.15	-0.0554218	-0.46691	0.535593
5.2	0.263287	-0.388814	0.437256		5.2	-0.0677835	-0.476999	0.540323
5.25	0.246768	-0.399203	0.43776		5.25	-0.058472	-0.492402	0.557451
5.3	0.26792	-0.404535	0.433266		5.3	-0.0817227	-0.473586	0.532753
5.35	0.273664	-0.400406	0.399422		5.35	-0.0612626	-0.468733	0.540587
5.4	0.247767	-0.393287	0.393648		5.4	-0.055176	-0.474417	0.553365
5.45	0.254098	-0.416308	0.400653		5.45	-0.0474521	-0.480639	0.586756
5.5	0.25263	-0.426654	0.39875		5.5	-0.0846532	-0.481519	0.577224
5.55	0.261341	-0.427319	0.406524		5.55	-0.055666	-0.443252	0.558378
5.6	0.239615	-0.430385	0.368041		5.6	-0.0738584	-0.430757	0.589145
5.65	0.277891	-0.429456	0.35496		5.65	-0.0753302	-0.410683	0.59287
5.7	0.245296	-0.414762	0.347364		5.7	-0.0800943	-0.390759	0.572187
5.75	0.244504	-0.432042	0.377945		5.75	-0.0569202	-0.417899	0.575585
5.8	0.226058	-0.44257	0.404823		5.8	-0.0725307	-0.430544	0.538168
5.85	0.260471	-0.440743	0.393157		5.85	-0.0819467	-0.41488	0.525964
5.9	0.255783	-0.410495	0.363406		5.9	-0.106543	-0.430776	0.505096
5.95	0.252427	-0.388125	0.338735		5.95	-0.0853298	-0.440069	0.51141
6	0.26205	-0.372099	0.315642		6	-0.0967402	-0.457556	0.523562
6.05	0.280048	-0.389069	0.360805		6.05	-0.0792317	-0.455394	0.500373
6.1	0.223293	-0.401926	0.372408		6.1	-0.0593021	-0.438802	0.49789
6.15	0.242088	-0.408696	0.365086		6.15	-0.0536738	-0.444036	0.492385
6.2	0.228386	-0.386442	0.33117		6.2	-0.0492992	-0.440284	0.472283
6.25	0.232464	-0.377649	0.328665		6.25	-0.0792716	-0.442111	0.502021
6.3	0.193316	-0.388947	0.326396		6.3	-0.0561391	-0.470751	0.503119
6.35	0.172677	-0.39151	0.336358		6.35	-0.025624	-0.437009	0.498766
6.4	0.144872	-0.385551	0.347279		6.4	-0.018555	-0.432057	0.476453
6.45	0.134016	-0.385034	0.354996		6.45	0.00397455	-0.438388	0.470712
6.5	0.132242	-0.374538	0.347333		6.5	-0.0300893	-0.431363	0.427538
6.55	0.14283	-0.359133	0.344932		6.55	-0.0520706	-0.463356	0.444276
6.6	0.133412	-0.342817	0.325317		6.6	-0.0379964	-0.47301	0.45472
6.65	0.141498	-0.331075	0.324068		6.65	-0.0667918	-0.464281	0.470023
6.7	0.139496	-0.339865	0.325274		6.7	-0.057572	-0.478031	0.479373
6.75	0.149516	-0.323894	0.328312		6.75	-0.0853382	-0.461775	0.504947
6.8	0.181542	-0.336777	0.338554		6.8	-0.0881189	-0.46411	0.525901
6.85	0.198273	-0.355154	0.347231		6.85	-0.122467	-0.449387	0.559266
6.9	0.203213	-0.374337	0.358592		6.9	-0.120481	-0.45047	0.552434
6.95	0.185786	-0.373291	0.357143		6.95	-0.0770921	-0.476852	0.569486
7	0.18358	-0.37229	0.353954		7	-0.0782464	-0.441399	0.539484
7.05	0.198762	-0.375139	0.363594		7.05	-0.0335172	-0.424235	0.503688
7.1	0.164844	-0.39522	0.351744		7.1	0.0325573	-0.413328	0.517987
7.15	0.150362	-0.369715	0.324844		7.15	0.0515422	-0.400612	0.50762
7.2	0.169751	-0.366226	0.331664		7.2	0.060304	-0.386101	0.469426
7.25	0.155133	-0.348986	0.326785		7.25	0.0828363	-0.38636	0.450098
7.3	0.174088	-0.334657	0.311192		7.3	0.104908	-0.397572	0.439859
7.35	0.189691	-0.338475	0.3153		7.35	0.10414	-0.398675	0.413229
7.4	0.186808	-0.33589	0.309377		7.4	0.103093	-0.377666	0.437105
7.45	0.18296	-0.325401	0.308025		7.45	0.10956	-0.372648	0.423446
7.5	0.158473	-0.344316	0.326294		7.5	0.0475152	-0.345269	0.433806
7.55	0.165414	-0.337917	0.334801		7.55	-0.0186793	-0.391833	0.432746
7.6	0.173792	-0.348971	0.342049		7.6	-0.0123293	-0.375003	0.409248
7.65	0.145452	-0.348448	0.328365		7.65	-0.013283	-0.359874	0.411445
7.7	0.166223	-0.35679	0.314915		7.7	-0.0141361	-0.36902	0.437228
7.75	0.163372	-0.355114	0.327188		7.75	-0.0151998	-0.371859	0.423033
7.8	0.14071	-0.33859	0.313104		7.8	-0.0427266	-0.373708	0.436928
7.85	0.174168	-0.330725	0.301116		7.85	-0.0494811	-0.393561	0.426388
7.9	0.191204	-0.346786	0.294		7.9	-0.0554359	-0.40953	0.428486
7.95	0.226699	-0.339414	0.304558		7.95	-0.0470869	-0.444727	0.465353
8	0.265481	-0.346939	0.321367		8	-0.0332619	-0.395938	0.43241

## Sheet: Figure7
Panel B			Panel C							Panel D						Panel E
Social Exposure to Song Latency			Example Post-Event Time Histogram							Average SE triggered PETH for all responding neurons						Cumulative Distribution of ΔPETH						Inset: ΔPETH distribution
bin edges	# of occurences		Social Exposure Trigger (Song-Inducing)			Social Exposure Trigger (Quiet)				X-axis(time)	Song-Inducing	Std. Error	Quiet	Std. Error		x-axis	Predicted	STD	x-axis	Actual		x-axis	Random	x-axis	Actual	Normalized
0	82		bin edges	spikes / sec	baseline activity	bin edges	spikes / sec	baseline activity		-9.9	-0.123889	0.130391	0.0176316	0.0492035		-16.8867	0.0181667	0.0283459	-15.1919	0.0555556		-16.7677	0.00335166	-15.1919	1	0.0666667
0.165	169		-9.75	0.2	1.33845	-9.75	0.1	1.34534		-9.4	-0.0544444	0.0689438	0.0302047	0.0501999		-16.5101	0.0188889	0.0286888	-11.4256	0.0555556		-16.3636	0.00509452	-11.4256	0	0
0.33	347		-9.5	0.1		-9.5	0			-8.9	-0.00305556	0.0867026	-0.0154094	0.088358		-16.1334	0.0199444	0.0294182	-7.65938	0.0555556		-15.9596	0.00817804	-7.65938	0	0.0666667
0.495	520		-9.25	0.3		-9.25	0			-8.4	0.210833	0.139462	-0.0608772	0.0381303		-15.7568	0.0206667	0.0299127	-3.89313	0.166667		-15.5556	0.0112616	-3.89313	2	0.2
0.66	533		-9	0.3		-9	0			-7.9	-0.0294444	0.0727886	0.0284503	0.0498332		-15.3802	0.0213889	0.0307861	-0.126875	0.444444		-15.1515	0.0134066	-0.126875	5	1
0.825	560		-8.75	0.1		-8.75	0.1			-7.4	-0.00583333	0.160757	0.0959942	0.0771197		-15.0036	0.0225	0.0315885	3.63937	0.611111		-14.7475	0.0158198	3.63937	3	0.266667
0.99	550		-8.5	0.3		-8.5	0			-6.9	0.0163889	0.168617	-0.0323684	0.044924		-14.6269	0.0234444	0.0320228	7.40562	0.666667		-14.3434	0.0185011	7.40562	1	0.133333
1.155	407		-8.25	0.5		-8.25	0			-6.4	0.174722	0.160755	0.00388889	0.0718665		-14.2503	0.0248889	0.033038	11.1719	0.777778		-13.9394	0.0209143	11.1719	2	0.266667
1.32	403		-8	0.9		-8	0			-5.9	0.174722	0.170063	0.0291813	0.0616775		-13.8737	0.0263889	0.0341453	14.9381	0.888889		-13.5354	0.0214506	14.9381	2	0.0666667
1.485	272		-7.75	0.9		-7.75	0.1			-5.4	0.141389	0.110142	-0.0858772	0.0908809		-13.4971	0.028	0.03559	18.7044	1		-13.1313	0.0241319	18.7044	2	0.2
1.65	204		-7.5	0.5		-7.5	0.2			-4.9	-0.169722	0.155495	-0.0983041	0.0683318		-13.1204	0.0293333	0.0362451				-12.7273	0.0261429
1.815	149		-7.25	0.1		-7.25	0			-4.4	-0.0808333	0.16135	-0.0316374	0.0904187		-12.7438	0.0310556	0.0375556				-12.3232	0.0269473
1.98	115		-7	0.5		-7	0			-3.9	-0.126667	0.0657113	-0.105175	0.0463919		-12.3672	0.0331111	0.0387007				-11.9192	0.0294946
2.145	69		-6.75	0.4		-6.75	0			-3.4	0.0191667	0.0798766	0.0220175	0.061424		-11.9906	0.0342778	0.0392369				-11.5152	0.0316396
2.31	43		-6.5	0.4		-6.5	0.1			-2.9	0.134444	0.217872	-0.0667251	0.0931093		-11.6139	0.0357778	0.0402073				-11.1111	0.0363319
2.475	131		-6.25	0.6		-6.25	0.2			-2.4	0.185833	0.201701	-0.0317836	0.0935083		-11.2373	0.0371667	0.0407483				-10.7071	0.0396836
2.64	35		-6	0.5		-6	0.1			-1.9	-0.101667	0.152536	0.00374269	0.089692		-10.8607	0.0395556	0.0428048				-10.303	0.0437056
2.805	49		-5.75	0.8		-5.75	0			-1.4	0.469167	0.257973	0.159298	0.126828		-10.4841	0.0415556	0.0439248				-9.89899	0.0544309
2.97	57		-5.5	0.9		-5.5	0.1			-0.9	1.26778	0.489765	0.751842	0.281025		-10.1074	0.0439444	0.0450643				-9.49495	0.0639496
3.135	65		-5.25	0.8		-5.25	0.2			-0.4	2.38722	0.791764	2.18518	0.926851		-9.73081	0.0469444	0.0466031				-9.09091	0.0706529
3.3	11		-5	0.8		-5	0			0.1	2.78444	0.732699	2.20477	0.741088		-9.35419	0.0497778	0.0485578				-8.68687	0.0816463
3.465	42		-4.75	0.4		-4.75	0.1			0.6	2.715	0.708233	1.4805	0.442056		-8.97756	0.0529444	0.0499258				-8.28283	0.0937123
3.63	59		-4.5	0.8		-4.5	0			1.1	2.37611	0.682834	1.2017	0.365968		-8.60094	0.0566111	0.0514451				-7.87879	0.106851
3.795	19		-4.25	0.3		-4.25	0			1.6	1.83306	0.617176	0.811345	0.272113		-8.22431	0.0618889	0.0538615				-7.47475	0.121866
3.96	26		-4	0.3		-4	0.1			2.1	1.37333	0.529957	0.402719	0.206577		-7.84769	0.0675	0.0556049				-7.07071	0.141574
4.125	38		-3.75	0.7		-3.75	0.2			2.6	0.584444	0.30838	0.457398	0.206633		-7.47106	0.0717222	0.0575581				-6.66667	0.16222
4.29	22		-3.5	0.3		-3.5	0			3.1	0.241389	0.258068	0.494971	0.20824		-7.09444	0.0779444	0.0593101				-6.26263	0.183537
4.455	63		-3.25	0.4		-3.25	0			3.6	0.598333	0.404839	0.311053	0.185693		-6.71781	0.085	0.0607132				-5.85859	0.205792
4.62	10		-3	0.1		-3	0.2			4.1	-0.151667	0.244492	0.195702	0.106122		-6.34119	0.0923889	0.0629696				-5.45455	0.236895
4.785	20		-2.75	0.4		-2.75	0.2			4.6	-0.115556	0.189465	0.197602	0.156532		-5.96456	0.100167	0.0653002				-5.05051	0.267596
4.95	20		-2.5	0.1		-2.5	0.1			5.1	-0.185	0.16326	0.232398	0.119306		-5.58794	0.1105	0.0676858				-4.64646	0.299504
5.115	63		-2.25	0.6		-2.25	0			5.6	-0.135	0.166085	0.322602	0.197942		-5.21131	0.122333	0.0705098				-4.24242	0.346829
5.28	27		-2	0.8		-2	0			6.1	-0.0836111	0.172279	0.572456	0.224964		-4.83469	0.134111	0.0725273				-3.83838	0.400724
5.445	27		-1.75	0.5		-1.75	0.1			6.6	-0.194722	0.13534	0.17348	0.0802327		-4.45806	0.148556	0.0760035				-3.43434	0.458775
5.61	11		-1.5	0.3		-1.5	0			7.1	-0.01	0.156786	0.170117	0.0800542		-4.08144	0.163333	0.0798236				-3.0303	0.533852
5.775	72		-1.25	0.3		-1.25	0			7.6	-0.0613889	0.122206	0.155789	0.1141		-3.70481	0.179833	0.0826087				-2.62626	0.608795
5.94	21		-1	0.2		-1	0.1			8.1	-0.0141667	0.197744	0.343655	0.176892		-3.32819	0.198222	0.0848329				-2.22222	0.693793
6.105	56		-0.75	0.8		-0.75	0			8.6	-0.0127778	0.165707	0.148918	0.131582		-2.95156	0.219222	0.0886391				-1.81818	0.779059
6.27	32		-0.5	0.9		-0.5	0.4			9.1	-0.0141667	0.117884	0.341023	0.230093		-2.57494	0.244389	0.0923721				-1.41414	0.855477
6.435	50		-0.25	1.5		-0.25	0.5			9.6	-0.0641667	0.147267	0.215146	0.0856128		-2.19831	0.275222	0.0967515				-1.0101	0.927604
6.6	39		0	2.7		0	0.5									-1.82169	0.308278	0.101941				-0.606061	0.978147
6.765	10		0.25	3.9		0.25	0.9									-1.44506	0.347611	0.107219				-0.20202	1
6.93	0		0.5	6.1		0.5	0.6									-1.06844	0.388778	0.108722				0.20202	0.99933
7.095	0		0.75	6.8		0.75	0.9									-0.691813	0.436556	0.111747				0.606061	0.967422
7.26	18		1	6.2		1	0.3									-0.315188	0.485722	0.117134				1.0101	0.917951
7.425	21		1.25	2.9		1.25	0.4									0.0614375	0.532333	0.118189				1.41414	0.850784
7.59	32		1.5	2.6		1.5	0.8									0.438062	0.581	0.116913				1.81818	0.770345
7.755	20		1.75	1.5		1.75	0.8									0.814687	0.627333	0.114679				2.22222	0.685883
7.92	39		2	0.9		2	0.5									1.19131	0.670056	0.111296				2.62626	0.598204
8.085	58		2.25	0.8		2.25	0.7									1.56794	0.705	0.105899				3.0303	0.512937
8.25	27		2.5	1.9		2.5	0									1.94456	0.736778	0.101176				3.43434	0.444698
8.415	31		2.75	1.2		2.75	0.2									2.32119	0.763667	0.0970321				3.83838	0.383832
8.58	0		3	1.1		3	0.2									2.69781	0.787	0.0919471				4.24242	0.335032
8.745	17		3.25	1.2		3.25	0.2									3.07444	0.806944	0.0879092				4.64646	0.294946
8.91	0		3.5	0.9		3.5	0.1									3.45106	0.825333	0.0835465				5.05051	0.256603
9.075	29		3.75	0.8		3.75	0.1									3.82769	0.840167	0.0806604				5.45455	0.222952
9.24	0		4	1.1		4	0.2									4.20431	0.8545	0.0782095				5.85859	0.19748
9.405	9		4.25	0.4		4.25	0.1									4.58094	0.865778	0.0756617				6.26263	0.175895
9.57	0		4.5	0.4		4.5	0									4.95756	0.878167	0.0727219				6.66667	0.155115
9.735	17		4.75	0.9		4.75	0.2									5.33419	0.887778	0.0708682				7.07071	0.133798
			5	0.8		5	0.1									5.71081	0.897444	0.0666603				7.47475	0.117844
			5.25	0.2		5.25	0.4									6.08744	0.905833	0.0632277				7.87879	0.100818
			5.5	0.9		5.5	0.1									6.46406	0.913056	0.0598077				8.28283	0.08902
			5.75	0.6		5.75	0.3									6.84069	0.918278	0.0579017				8.68687	0.0807079
			6	0.6		6	0									7.21731	0.923778	0.05585				9.09091	0.0726639
			6.25	0.9		6.25	0.5									7.59394	0.928778	0.0540182				9.49495	0.064754
			6.5	0.9		6.5	0.1									7.97056	0.933889	0.0521388				9.89899	0.05671
			6.75	0.5		6.75	0.1									8.34719	0.938111	0.051034				10.303	0.0520177
			7	0.3		7	0									8.72381	0.941667	0.0500713				10.7071	0.0471913
			7.25	0.4		7.25	0.1									9.10044	0.944667	0.0492778				11.1111	0.0437056
			7.5	0.5		7.5	0.3									9.47706	0.947389	0.0476266				11.5152	0.0402199
			7.75	0.5		7.75	0.2									9.85369	0.950556	0.0458318				11.9192	0.0356616
			8	0.6		8	0.1									10.2303	0.953722	0.0443662				12.3232	0.0328462
			8.25	0.5		8.25	0.1									10.6069	0.955556	0.0434831				12.7273	0.0298968
			8.5	0.5		8.5	0.1									10.9836	0.958	0.0427834				13.1313	0.028288
			8.75	0.1		8.75	0.1									11.3602	0.960167	0.0416286				13.5354	0.026277
			9	0.5		9	0									11.7368	0.962111	0.0407269				13.9394	0.0230594
			9.25	0.4		9.25	0.1									12.1134	0.9645	0.039643				14.3434	0.0203781
			9.5	0.5		9.5	0.2									12.4901	0.966056	0.038975				14.7475	0.0176967
			9.75	0.3		9.75	0.1									12.8667	0.967722	0.0380021				15.1515	0.0159539
			10	0.6		10	0.2									13.2433	0.969056	0.0371516				15.5556	0.014077
																13.6199	0.970722	0.0358188				15.9596	0.0111275
																13.9966	0.9725	0.0348882				16.3636	0.0108594
																14.3732	0.973389	0.0339723				16.7677	0.00925057
																14.7498	0.974778	0.0331588				17.1717	0.00710551
																15.1264	0.976	0.0323806
																15.5031	0.977333	0.0314199
																15.8797	0.978056	0.0307961
																16.2563	0.978722	0.0301542
																16.6329	0.979444	0.0299893
																17.0096	0.980167	0.0293884
																17.3862	0.980833	0.0290938
																17.7628	0.981389	0.0286011
																18.1394	0.982444	0.0279106
																18.5161	0.983056	0.0272288
																18.8927	0.983556	0.026563
																19.2693	0.984278	0.0260063
																19.6459	0.984611	0.025849
																20.0226	0.985	0.0255381
																20.3992	1	1.94972e-16
